# Supplementary material for: Cotton rat lung transcriptome reveals host immune response to Respiratory Syncytial Virus infection
Source: Sci Rep. 2018 Jul 27;8:11318. doi: 10.1038/s41598-018-29374-x (PMC6063970; doi:10.1038/s41598-018-29374-x)
Supplement: Supplementary file 1 — Supplementary table 1 [file 41598_2018_29374_MOESM1_ESM.xlsx]

## Sheet: Tables
			Supplementary tables
			Table S1: Annotated cotton rat transcripts
			Table S2: Annotated cotton rat genes
			Table S3: Gene Ontology terms associated with annotated cotton rat transcripts
			Table S4: KEGG pathways
			Table S5: Differential expression analysis of 4 days p.i. vs control
			Table S6: Differential expression analysis of 6 days p.i. vs control
			Table S7: GO components

## Sheet: TableS1_Annotated_transcripts
#gene_id	transcript_id	sprot_Top_BLASTX_hit	RNAMMER	prot_id	prot_coords	sprot_Top_BLASTP_hit	Pfam	SignalP	TmHMM	eggnog	Kegg	gene_ontology_blast	gene_ontology_pfam	transcript	peptide
TR24|c0_g2	TR24|c0_g2_i1	NOVA2_HUMAN^NOVA2_HUMAN^Q:65-361,H:394-492^100%ID^E:3e-48^RecName: Full=RNA-binding protein Nova-2;^Eukaryota; Metazoa; Chordata; Craniata; Vertebrata; Euteleostomi; Mammalia; Eutheria; Euarchontoglires; Primates; Haplorrhini; Catarrhini; Hominidae; Homo`NOVA2_HUMAN^NOVA2_HUMAN^Q:116-316,H:37-103^38.81%ID^E:2e-08^RecName: Full=RNA-binding protein Nova-2;^Eukaryota; Metazoa; Chordata; Craniata; Ve…	.	TR24|c0_g2_i1|m.2	1-393[+]	.	.	.	.	.	.	.	.	.	.
TR24|c0_g2	TR24|c0_g2_i1	NOVA2_HUMAN^NOVA2_HUMAN^Q:65-361,H:394-492^100%ID^E:3e-48^RecName: Full=RNA-binding protein Nova-2;^Eukaryota; Metazoa; Chordata; Craniata; Vertebrata; Euteleostomi; Mammalia; Eutheria; Euarchontoglires; Primates; Haplorrhini; Catarrhini; Hominidae; Homo`NOVA2_HUMAN^NOVA2_HUMAN^Q:116-316,H:37-103^38.81%ID^E:2e-08^RecName: Full=RNA-binding protein Nova-2;^Eukaryota; Metazoa; Chordata; Craniata; Ve…	.	TR24|c0_g2_i1|m.3	2-364[+]	.	.	.	.	.	.	.	.	.	.
TR81|c0_g1	TR81|c0_g1_i1	SLFN5_MOUSE^SLFN5_MOUSE^Q:245-3,H:653-733^82.72%ID^E:2e-45^RecName: Full=Schlafen family member 5;^Eukaryota; Metazoa; Chordata; Craniata; Vertebrata; Euteleostomi; Mammalia; Eutheria; Euarchontoglires; Glires; Rodentia; Sciurognathi; Muroidea; Muridae; Murinae; Mus; Mus	.	.	.	.	.	.	.	ENOG410Z5MV^Schlafen family member	KEGG:mmu:327978	GO:0005634^cellular_component^nucleus`GO:0005524^molecular_function^ATP binding`GO:0030154^biological_process^cell differentiation	.	.	.
TR150|c0_g2	TR150|c0_g2_i1	CO4A2_MOUSE^CO4A2_MOUSE^Q:103-2,H:282-315^79.41%ID^E:6e-07^RecName: Full=Collagen alpha-2(IV) chain;^Eukaryota; Metazoa; Chordata; Craniata; Vertebrata; Euteleostomi; Mammalia; Eutheria; Euarchontoglires; Glires; Rodentia; Sciurognathi; Muroidea; Muridae; Murinae; Mus; Mus	.	.	.	.	.	.	.	ENOG410XNMM^collagen, type	KEGG:mmu:12827`KO:K06237	GO:0005604^cellular_component^basement membrane`GO:0005587^cellular_component^collagen type IV trimer`GO:0070062^cellular_component^extracellular exosome`GO:0031012^cellular_component^extracellular matrix`GO:0005576^cellular_component^extracellular region`GO:0043231^cellular_component^intracellular membrane-bounded organelle`GO:0005201^molecular_function^extracellular matrix structural constituen…	.	.	.
TR219|c0_g1	TR219|c0_g1_i1	LORF2_HUMAN^LORF2_HUMAN^Q:173-27,H:509-557^61.22%ID^E:1e-08^RecName: Full=LINE-1 retrotransposable element ORF2 protein;^Eukaryota; Metazoa; Chordata; Craniata; Vertebrata; Euteleostomi; Mammalia; Eutheria; Euarchontoglires; Primates; Haplorrhini; Catarrhini; Hominidae; Homo	.	.	.	.	.	.	.	ENOG410Y9TZ^NA	.	GO:0046872^molecular_function^metal ion binding`GO:0003964^molecular_function^RNA-directed DNA polymerase activity`GO:0009036^molecular_function^Type II site-specific deoxyribonuclease activity`GO:0006310^biological_process^DNA recombination`GO:0090305^biological_process^nucleic acid phosphodiester bond hydrolysis`GO:0032199^biological_process^reverse transcription involved in RNA-mediated transp…	.	.	.
TR524|c0_g1	TR524|c0_g1_i1	RS7_ICTPU^RS7_ICTPU^Q:2-76,H:73-97^100%ID^E:3e-07^RecName: Full=40S ribosomal protein S7;^Eukaryota; Metazoa; Chordata; Craniata; Vertebrata; Euteleostomi; Actinopterygii; Neopterygii; Teleostei; Ostariophysi; Siluriformes; Ictaluridae; Ictalurus	.	.	.	.	.	.	.	.	.	GO:0005840^cellular_component^ribosome`GO:0003735^molecular_function^structural constituent of ribosome`GO:0006412^biological_process^translation	.	.	.
TR533|c0_g1	TR533|c0_g1_i1	LORF2_MOUSE^LORF2_MOUSE^Q:57-218,H:1113-1169^50.88%ID^E:5e-09^RecName: Full=LINE-1 retrotransposable element ORF2 protein;^Eukaryota; Metazoa; Chordata; Craniata; Vertebrata; Euteleostomi; Mammalia; Eutheria; Euarchontoglires; Glires; Rodentia; Sciurognathi; Muroidea; Muridae; Murinae; Mus; Mus`LORF2_MOUSE^LORF2_MOUSE^Q:254-361,H:1182-1224^37.21%ID^E:5e-09^RecName: Full=LINE-1 retrotransposable e…	.	.	.	.	.	.	.	ENOG41120A8^NA	.	GO:0004519^molecular_function^endonuclease activity`GO:0046872^molecular_function^metal ion binding`GO:0003964^molecular_function^RNA-directed DNA polymerase activity`GO:0006310^biological_process^DNA recombination	.	.	.
TR534|c0_g1	TR534|c0_g1_i1	TSC2_HUMAN^TSC2_HUMAN^Q:201-1,H:1202-1268^95.52%ID^E:1e-35^RecName: Full=Tuberin;^Eukaryota; Metazoa; Chordata; Craniata; Vertebrata; Euteleostomi; Mammalia; Eutheria; Euarchontoglires; Primates; Haplorrhini; Catarrhini; Hominidae; Homo	.	TR534|c0_g1_i1|m.8	2-313[+]	.	.	.	.	.	.	.	.	.	.
TR643|c0_g1	TR643|c0_g1_i1	WRP73_MOUSE^WRP73_MOUSE^Q:335-123,H:342-415^90.54%ID^E:5e-37^RecName: Full=WD repeat-containing protein WRAP73;^Eukaryota; Metazoa; Chordata; Craniata; Vertebrata; Euteleostomi; Mammalia; Eutheria; Euarchontoglires; Glires; Rodentia; Sciurognathi; Muroidea; Muridae; Murinae; Mus; Mus	.	.	.	.	.	.	.	ENOG410Y2P7^WD repeat containing, antisense to TP73	KEGG:mmu:59002	GO:0005813^cellular_component^centrosome`GO:0005737^cellular_component^cytoplasm	.	.	.
TR679|c0_g1	TR679|c0_g1_i1	NEDD4_MOUSE^NEDD4_MOUSE^Q:1-108,H:36-71^63.89%ID^E:4e-09^RecName: Full=E3 ubiquitin-protein ligase NEDD4;^Eukaryota; Metazoa; Chordata; Craniata; Vertebrata; Euteleostomi; Mammalia; Eutheria; Euarchontoglires; Glires; Rodentia; Sciurognathi; Muroidea; Muridae; Murinae; Mus; Mus	.	.	.	.	.	.	.	COG5021^ubiquitin protein ligase	KEGG:mmu:17999`KO:K10591	GO:0005938^cellular_component^cell cortex`GO:0000785^cellular_component^chromatin`GO:0005737^cellular_component^cytoplasm`GO:0005829^cellular_component^cytosol`GO:0070062^cellular_component^extracellular exosome`GO:0005794^cellular_component^Golgi apparatus`GO:0016020^cellular_component^membrane`GO:0045121^cellular_component^membrane raft`GO:0005902^cellular_component^microvillus`GO:0048471^cellu…	.	.	.
TR740|c0_g1	TR740|c0_g1_i1	LORF2_MOUSE^LORF2_MOUSE^Q:95-3,H:18-48^61.29%ID^E:3e-06^RecName: Full=LINE-1 retrotransposable element ORF2 protein;^Eukaryota; Metazoa; Chordata; Craniata; Vertebrata; Euteleostomi; Mammalia; Eutheria; Euarchontoglires; Glires; Rodentia; Sciurognathi; Muroidea; Muridae; Murinae; Mus; Mus	.	.	.	.	.	.	.	ENOG41120A8^NA	.	GO:0004519^molecular_function^endonuclease activity`GO:0046872^molecular_function^metal ion binding`GO:0003964^molecular_function^RNA-directed DNA polymerase activity`GO:0006310^biological_process^DNA recombination	.	.	.
TR763|c0_g1	TR763|c0_g1_i1	MAGI3_RAT^MAGI3_RAT^Q:218-72,H:1063-1111^95.92%ID^E:5e-23^RecName: Full=Membrane-associated guanylate kinase, WW and PDZ domain-containing protein 3;^Eukaryota; Metazoa; Chordata; Craniata; Vertebrata; Euteleostomi; Mammalia; Eutheria; Euarchontoglires; Glires; Rodentia; Sciurognathi; Muroidea; Muridae; Murinae; Rattus	.	TR763|c0_g1_i1|m.12	3-308[+]	.	.	.	.	.	.	.	.	.	.
TR819|c0_g1	TR819|c0_g1_i1	FSD2_MOUSE^FSD2_MOUSE^Q:141-368,H:617-692^86.84%ID^E:8e-39^RecName: Full=Fibronectin type III and SPRY domain-containing protein 2;^Eukaryota; Metazoa; Chordata; Craniata; Vertebrata; Euteleostomi; Mammalia; Eutheria; Euarchontoglires; Glires; Rodentia; Sciurognathi; Muroidea; Muridae; Murinae; Mus; Mus	.	.	.	.	.	.	.	ENOG4111G04^tripartite motif containing	KEGG:mmu:244091	.	.	.	.
TR966|c0_g1	TR966|c0_g1_i1	EPOR_MOUSE^EPOR_MOUSE^Q:2-160,H:455-507^83.02%ID^E:1e-10^RecName: Full=Erythropoietin receptor;^Eukaryota; Metazoa; Chordata; Craniata; Vertebrata; Euteleostomi; Mammalia; Eutheria; Euarchontoglires; Glires; Rodentia; Sciurognathi; Muroidea; Muridae; Murinae; Mus; Mus	.	.	.	.	.	.	.	ENOG4111PGS^erythropoietin receptor	KEGG:mmu:13857`KO:K05079	GO:0005829^cellular_component^cytosol`GO:0009897^cellular_component^external side of plasma membrane`GO:0005576^cellular_component^extracellular region`GO:0016021^cellular_component^integral component of membrane`GO:0004900^molecular_function^erythropoietin receptor activity`GO:0042802^molecular_function^identical protein binding`GO:0007420^biological_process^brain development`GO:0055008^biologic…	.	.	.
TR980|c0_g1	TR980|c0_g1_i1	NEDD4_RAT^NEDD4_RAT^Q:142-35,H:20-55^52.78%ID^E:6e-06^RecName: Full=E3 ubiquitin-protein ligase NEDD4;^Eukaryota; Metazoa; Chordata; Craniata; Vertebrata; Euteleostomi; Mammalia; Eutheria; Euarchontoglires; Glires; Rodentia; Sciurognathi; Muroidea; Muridae; Murinae; Rattus	.	.	.	.	.	.	.	COG5021^ubiquitin protein ligase	KEGG:rno:25489`KO:K10591	GO:0005737^cellular_component^cytoplasm`GO:0045121^cellular_component^membrane raft`GO:0005902^cellular_component^microvillus`GO:0005886^cellular_component^plasma membrane`GO:0016874^molecular_function^ligase activity`GO:0008022^molecular_function^protein C-terminus binding`GO:0004842^molecular_function^ubiquitin-protein transferase activity`GO:0006955^biological_process^immune response`GO:003094…	.	.	.
TR1031|c0_g1	TR1031|c0_g1_i1	STT3B_MOUSE^STT3B_MOUSE^Q:424-504,H:728-754^96.3%ID^E:4e-10^RecName: Full=Dolichyl-diphosphooligosaccharide--protein glycosyltransferase subunit STT3B;^Eukaryota; Metazoa; Chordata; Craniata; Vertebrata; Euteleostomi; Mammalia; Eutheria; Euarchontoglires; Glires; Rodentia; Sciurognathi; Muroidea; Muridae; Murinae; Mus; Mus	.	.	.	.	.	.	.	COG1287^oligosaccharyl transferase STT3 subunit	KEGG:mmu:68292`KO:K07151	GO:0005783^cellular_component^endoplasmic reticulum`GO:0016021^cellular_component^integral component of membrane`GO:0016020^cellular_component^membrane`GO:0008250^cellular_component^oligosaccharyltransferase complex`GO:0004579^molecular_function^dolichyl-diphosphooligosaccharide-protein glycotransferase activity`GO:0043686^biological_process^co-translational protein modification`GO:0030433^biolog…	.	.	.
TR1184|c0_g1	TR1184|c0_g1_i1	SETD6_RAT^SETD6_RAT^Q:394-95,H:374-474^82.18%ID^E:3e-42^RecName: Full=N-lysine methyltransferase SETD6;^Eukaryota; Metazoa; Chordata; Craniata; Vertebrata; Euteleostomi; Mammalia; Eutheria; Euarchontoglires; Glires; Rodentia; Sciurognathi; Muroidea; Muridae; Murinae; Rattus	.	.	.	.	.	.	.	ENOG410ZN0H^SET domain containing 6	KEGG:rno:291844`KO:K05302	GO:0005737^cellular_component^cytoplasm`GO:0005654^cellular_component^nucleoplasm`GO:0005634^cellular_component^nucleus`GO:0051059^molecular_function^NF-kappaB binding`GO:0016279^molecular_function^protein-lysine N-methyltransferase activity`GO:0034968^biological_process^histone lysine methylation`GO:0032088^biological_process^negative regulation of NF-kappaB transcription factor activity`GO:0018…	.	.	.
TR1375|c0_g1	TR1375|c0_g1_i1	MRGB4_MOUSE^MRGB4_MOUSE^Q:340-143,H:81-146^51.52%ID^E:8e-16^RecName: Full=Mas-related G-protein coupled receptor member B4;^Eukaryota; Metazoa; Chordata; Craniata; Vertebrata; Euteleostomi; Mammalia; Eutheria; Euarchontoglires; Glires; Rodentia; Sciurognathi; Muroidea; Muridae; Murinae; Mus; Mus`MRGB4_MOUSE^MRGB4_MOUSE^Q:105-1,H:261-295^77.14%ID^E:2e-10^RecName: Full=Mas-related G-protein coupled…	.	.	.	.	.	.	.	.	KEGG:mmu:233230	GO:0005887^cellular_component^integral component of plasma membrane`GO:0004930^molecular_function^G-protein coupled receptor activity	.	.	.
TR1437|c0_g2	TR1437|c0_g2_i1	RSPO3_MOUSE^RSPO3_MOUSE^Q:2-625,H:38-247^95.24%ID^E:4e-106^RecName: Full=R-spondin-3;^Eukaryota; Metazoa; Chordata; Craniata; Vertebrata; Euteleostomi; Mammalia; Eutheria; Euarchontoglires; Glires; Rodentia; Sciurognathi; Muroidea; Muridae; Murinae; Mus; Mus	.	TR1437|c0_g2_i1|m.14	2-718[+]	.	.	.	.	.	.	.	.	.	.
TR1494|c0_g1	TR1494|c0_g1_i1	NEDD4_RAT^NEDD4_RAT^Q:87-16,H:26-49^75%ID^E:8e-06^RecName: Full=E3 ubiquitin-protein ligase NEDD4;^Eukaryota; Metazoa; Chordata; Craniata; Vertebrata; Euteleostomi; Mammalia; Eutheria; Euarchontoglires; Glires; Rodentia; Sciurognathi; Muroidea; Muridae; Murinae; Rattus	.	TR1494|c0_g1_i1|m.18	405-1[-]	.	.	.	.	.	.	.	.	.	.
TR1573|c0_g2	TR1573|c0_g2_i1	ZDHC7_RAT^ZDHC7_RAT^Q:1-513,H:138-308^98.25%ID^E:5e-108^RecName: Full=Palmitoyltransferase ZDHHC7 {ECO:0000305};^Eukaryota; Metazoa; Chordata; Craniata; Vertebrata; Euteleostomi; Mammalia; Eutheria; Euarchontoglires; Glires; Rodentia; Sciurognathi; Muroidea; Muridae; Murinae; Rattus	.	TR1573|c0_g2_i1|m.22	1-516[+]	.	.	.	.	.	.	.	.	.	.
TR1573|c0_g2	TR1573|c0_g2_i1	ZDHC7_RAT^ZDHC7_RAT^Q:1-513,H:138-308^98.25%ID^E:5e-108^RecName: Full=Palmitoyltransferase ZDHHC7 {ECO:0000305};^Eukaryota; Metazoa; Chordata; Craniata; Vertebrata; Euteleostomi; Mammalia; Eutheria; Euarchontoglires; Glires; Rodentia; Sciurognathi; Muroidea; Muridae; Murinae; Rattus	.	TR1573|c0_g2_i1|m.23	617-174[-]	.	.	.	.	.	.	.	.	.	.
TR1591|c0_g1	TR1591|c0_g1_i1	LORF2_MOUSE^LORF2_MOUSE^Q:186-278,H:569-599^67.74%ID^E:2e-11^RecName: Full=LINE-1 retrotransposable element ORF2 protein;^Eukaryota; Metazoa; Chordata; Craniata; Vertebrata; Euteleostomi; Mammalia; Eutheria; Euarchontoglires; Glires; Rodentia; Sciurognathi; Muroidea; Muridae; Murinae; Mus; Mus`LORF2_MOUSE^LORF2_MOUSE^Q:2-91,H:504-533^63.33%ID^E:2e-11^RecName: Full=LINE-1 retrotransposable element…	.	.	.	.	.	.	.	ENOG41120A8^NA	.	GO:0004519^molecular_function^endonuclease activity`GO:0046872^molecular_function^metal ion binding`GO:0003964^molecular_function^RNA-directed DNA polymerase activity`GO:0006310^biological_process^DNA recombination	.	.	.
TR1639|c0_g1	TR1639|c0_g1_i1	LORF1_MOUSE^LORF1_MOUSE^Q:318-431,H:190-227^76.32%ID^E:3e-10^RecName: Full=LINE-1 retrotransposable element ORF1 protein;^Eukaryota; Metazoa; Chordata; Craniata; Vertebrata; Euteleostomi; Mammalia; Eutheria; Euarchontoglires; Glires; Rodentia; Sciurognathi; Muroidea; Muridae; Murinae; Mus; Mus	.	.	.	.	.	.	.	.	.	GO:0005737^cellular_component^cytoplasm`GO:0005730^cellular_component^nucleolus`GO:0000166^molecular_function^nucleotide binding	.	.	.
TR1649|c0_g1	TR1649|c0_g1_i1	POL_MLVAV^POL_MLVAV^Q:52-363,H:764-867^25.96%ID^E:2e-06^RecName: Full=Pol polyprotein;^Viruses; Retro-transcribing viruses; Retroviridae; Orthoretrovirinae; Gammaretrovirus; Murine leukemia virus`POL_MLVAV^POL_MLVAV^Q:2-67,H:747-768^54.55%ID^E:2e-06^RecName: Full=Pol polyprotein;^Viruses; Retro-transcribing viruses; Retroviridae; Orthoretrovirinae; Gammaretrovirus; Murine leukemia virus	.	.	.	.	.	.	.	.	.	GO:0004190^molecular_function^aspartic-type endopeptidase activity`GO:0003676^molecular_function^nucleic acid binding`GO:0003964^molecular_function^RNA-directed DNA polymerase activity`GO:0004523^molecular_function^RNA-DNA hybrid ribonuclease activity`GO:0015074^biological_process^DNA integration`GO:0006310^biological_process^DNA recombination`GO:0075713^biological_process^establishment of integr…	.	.	.
TR1728|c0_g2	TR1728|c0_g2_i1	WASF3_MOUSE^WASF3_MOUSE^Q:118-291,H:423-480^96.55%ID^E:2e-28^RecName: Full=Wiskott-Aldrich syndrome protein family member 3;^Eukaryota; Metazoa; Chordata; Craniata; Vertebrata; Euteleostomi; Mammalia; Eutheria; Euarchontoglires; Glires; Rodentia; Sciurognathi; Muroidea; Muridae; Murinae; Mus; Mus	.	.	.	.	.	.	.	ENOG410XRBQ^WAS protein family, member	KEGG:mmu:245880`KO:K06083	GO:0005737^cellular_component^cytoplasm`GO:0005856^cellular_component^cytoskeleton`GO:0070062^cellular_component^extracellular exosome`GO:0030027^cellular_component^lamellipodium`GO:0030036^biological_process^actin cytoskeleton organization`GO:0007010^biological_process^cytoskeleton organization`GO:0030032^biological_process^lamellipodium assembly`GO:0014003^biological_process^oligodendrocyte dev…	.	.	.
TR1839|c0_g1	TR1839|c0_g1_i1	TAF1C_RAT^TAF1C_RAT^Q:82-564,H:1-161^83.85%ID^E:4e-73^RecName: Full=TATA box-binding protein-associated factor, RNA polymerase I, subunit C;^Eukaryota; Metazoa; Chordata; Craniata; Vertebrata; Euteleostomi; Mammalia; Eutheria; Euarchontoglires; Glires; Rodentia; Sciurognathi; Muroidea; Muridae; Murinae; Rattus	.	TR1839|c0_g1_i1|m.25	82-612[+]	.	.	.	.	.	.	.	.	.	.
TR1839|c0_g1	TR1839|c0_g1_i1	TAF1C_RAT^TAF1C_RAT^Q:82-564,H:1-161^83.85%ID^E:4e-73^RecName: Full=TATA box-binding protein-associated factor, RNA polymerase I, subunit C;^Eukaryota; Metazoa; Chordata; Craniata; Vertebrata; Euteleostomi; Mammalia; Eutheria; Euarchontoglires; Glires; Rodentia; Sciurognathi; Muroidea; Muridae; Murinae; Rattus	.	TR1839|c0_g1_i1|m.26	612-250[-]	.	.	.	.	.	.	.	.	.	.
TR1927|c0_g1	TR1927|c0_g1_i1	SH24A_RAT^SH24A_RAT^Q:228-1,H:262-337^85.53%ID^E:8e-41^RecName: Full=SH2 domain-containing protein 4A;^Eukaryota; Metazoa; Chordata; Craniata; Vertebrata; Euteleostomi; Mammalia; Eutheria; Euarchontoglires; Glires; Rodentia; Sciurognathi; Muroidea; Muridae; Murinae; Rattus	.	.	.	.	.	.	.	ENOG410XPPJ^sh2 domain containing	KEGG:rno:306376`KO:K17577	GO:0005737^cellular_component^cytoplasm`GO:0019902^molecular_function^phosphatase binding`GO:0010923^biological_process^negative regulation of phosphatase activity	.	.	.
TR1982|c0_g1	TR1982|c0_g1_i1	CBP_RAT^CBP_RAT^Q:158-3,H:1-52^98.08%ID^E:4e-26^RecName: Full=CREB-binding protein;^Eukaryota; Metazoa; Chordata; Craniata; Vertebrata; Euteleostomi; Mammalia; Eutheria; Euarchontoglires; Glires; Rodentia; Sciurognathi; Muroidea; Muridae; Murinae; Rattus	.	.	.	.	.	.	.	COG5076^bromodomain	.	GO:0005737^cellular_component^cytoplasm`GO:0000123^cellular_component^histone acetyltransferase complex`GO:0016604^cellular_component^nuclear body`GO:0005634^cellular_component^nucleus`GO:0043234^cellular_component^protein complex`GO:0005667^cellular_component^transcription factor complex`GO:0016407^molecular_function^acetyltransferase activity`GO:0033613^molecular_function^activating transcripti…	.	.	.
TR2033|c0_g1	TR2033|c0_g1_i1	ELL2_MOUSE^ELL2_MOUSE^Q:6-113,H:376-411^61.11%ID^E:3e-07^RecName: Full=RNA polymerase II elongation factor ELL2;^Eukaryota; Metazoa; Chordata; Craniata; Vertebrata; Euteleostomi; Mammalia; Eutheria; Euarchontoglires; Glires; Rodentia; Sciurognathi; Muroidea; Muridae; Murinae; Mus; Mus`ELL2_MOUSE^ELL2_MOUSE^Q:121-189,H:414-436^65.22%ID^E:3e-07^RecName: Full=RNA polymerase II elongation factor ELL2…	.	.	.	.	.	.	.	ENOG410ZNGU^elongation factor, RNA polymerase	KEGG:mmu:192657`KO:K15183	GO:0005813^cellular_component^centrosome`GO:0005737^cellular_component^cytoplasm`GO:0005654^cellular_component^nucleoplasm`GO:0008023^cellular_component^transcription elongation factor complex`GO:0032968^biological_process^positive regulation of transcription elongation from RNA polymerase II promoter`GO:0042795^biological_process^snRNA transcription from RNA polymerase II promoter`GO:0006368^bio…	.	.	.
TR2099|c0_g1	TR2099|c0_g1_i1	KPCI_DANRE^KPCI_DANRE^Q:2-85,H:292-319^100%ID^E:1e-11^RecName: Full=Protein kinase C iota type;^Eukaryota; Metazoa; Chordata; Craniata; Vertebrata; Euteleostomi; Actinopterygii; Neopterygii; Teleostei; Ostariophysi; Cypriniformes; Cyprinidae; Danio	.	.	.	.	.	.	.	ENOG410ZMG2^protein kinase c	KEGG:dre:117507`KO:K06069	GO:0005829^cellular_component^cytosol`GO:0005622^cellular_component^intracellular`GO:0031226^cellular_component^intrinsic component of plasma membrane`GO:0005634^cellular_component^nucleus`GO:0005915^cellular_component^zonula adherens`GO:0005524^molecular_function^ATP binding`GO:0046872^molecular_function^metal ion binding`GO:0005543^molecular_function^phospholipid binding`GO:0004697^molecular_fu…	.	.	.
TR2101|c0_g2	TR2101|c0_g2_i1	PKHH1_MOUSE^PKHH1_MOUSE^Q:3-611,H:1134-1336^90.64%ID^E:3e-126^RecName: Full=Pleckstrin homology domain-containing family H member 1;^Eukaryota; Metazoa; Chordata; Craniata; Vertebrata; Euteleostomi; Mammalia; Eutheria; Euarchontoglires; Glires; Rodentia; Sciurognathi; Muroidea; Muridae; Murinae; Mus; Mus	.	TR2101|c0_g2_i1|m.30	3-611[+]	.	.	.	.	.	.	.	.	.	.
TR2238|c0_g1	TR2238|c0_g1_i1	PLD2_MOUSE^PLD2_MOUSE^Q:352-17,H:526-606^64.29%ID^E:4e-30^RecName: Full=Phospholipase D2;^Eukaryota; Metazoa; Chordata; Craniata; Vertebrata; Euteleostomi; Mammalia; Eutheria; Euarchontoglires; Glires; Rodentia; Sciurognathi; Muroidea; Muridae; Murinae; Mus; Mus	.	TR2238|c0_g1_i1|m.31	487-2[-]	.	.	.	.	.	.	.	.	.	.
TR2280|c0_g2	TR2280|c0_g2_i1	LORF2_MOUSE^LORF2_MOUSE^Q:252-4,H:1142-1224^68.67%ID^E:2e-28^RecName: Full=LINE-1 retrotransposable element ORF2 protein;^Eukaryota; Metazoa; Chordata; Craniata; Vertebrata; Euteleostomi; Mammalia; Eutheria; Euarchontoglires; Glires; Rodentia; Sciurognathi; Muroidea; Muridae; Murinae; Mus; Mus	.	.	.	.	.	.	.	ENOG41120A8^NA	.	GO:0004519^molecular_function^endonuclease activity`GO:0046872^molecular_function^metal ion binding`GO:0003964^molecular_function^RNA-directed DNA polymerase activity`GO:0006310^biological_process^DNA recombination	.	.	.
TR2397|c1_g1	TR2397|c1_g1_i1	E2AK4_RAT^E2AK4_RAT^Q:146-72,H:1554-1578^96%ID^E:5e-06^RecName: Full=eIF-2-alpha kinase GCN2 {ECO:0000250|UniProtKB:Q9QZ05};^Eukaryota; Metazoa; Chordata; Craniata; Vertebrata; Euteleostomi; Mammalia; Eutheria; Euarchontoglires; Glires; Rodentia; Sciurognathi; Muroidea; Muridae; Murinae; Rattus	.	.	.	.	.	.	.	COG0124^Histidyl-trna synthetase	.	GO:0005622^cellular_component^intracellular`GO:0005524^molecular_function^ATP binding`GO:0004694^molecular_function^eukaryotic translation initiation factor 2alpha kinase activity`GO:0000049^molecular_function^tRNA binding`GO:0030968^biological_process^endoplasmic reticulum unfolded protein response`GO:0007612^biological_process^learning`GO:0007616^biological_process^long-term memory`GO:0044828^b…	.	.	.
TR2522|c0_g1	TR2522|c0_g1_i1	NEDD4_MOUSE^NEDD4_MOUSE^Q:29-127,H:39-71^54.55%ID^E:2e-06^RecName: Full=E3 ubiquitin-protein ligase NEDD4;^Eukaryota; Metazoa; Chordata; Craniata; Vertebrata; Euteleostomi; Mammalia; Eutheria; Euarchontoglires; Glires; Rodentia; Sciurognathi; Muroidea; Muridae; Murinae; Mus; Mus	.	.	.	.	.	.	.	COG5021^ubiquitin protein ligase	KEGG:mmu:17999`KO:K10591	GO:0005938^cellular_component^cell cortex`GO:0000785^cellular_component^chromatin`GO:0005737^cellular_component^cytoplasm`GO:0005829^cellular_component^cytosol`GO:0070062^cellular_component^extracellular exosome`GO:0005794^cellular_component^Golgi apparatus`GO:0016020^cellular_component^membrane`GO:0045121^cellular_component^membrane raft`GO:0005902^cellular_component^microvillus`GO:0048471^cellu…	.	.	.
TR2563|c0_g1	TR2563|c0_g1_i1	PSA3_BOVIN^PSA3_BOVIN^Q:95-24,H:160-183^91.67%ID^E:2e-07^RecName: Full=Proteasome subunit alpha type-3;^Eukaryota; Metazoa; Chordata; Craniata; Vertebrata; Euteleostomi; Mammalia; Eutheria; Laurasiatheria; Cetartiodactyla; Ruminantia; Pecora; Bovidae; Bovinae; Bos	.	.	.	.	.	.	.	ENOG410XP01^The proteasome is a multicatalytic proteinase complex which is characterized by its ability to cleave peptides with Arg, Phe, Tyr, Leu, and Glu adjacent to the leaving group at neutral or slightly basic pH. The proteasome has an ATP-dependent proteolytic activity (By similarity)	KEGG:bta:505176`KO:K02727	GO:0005737^cellular_component^cytoplasm`GO:0070062^cellular_component^extracellular exosome`GO:0005634^cellular_component^nucleus`GO:0005839^cellular_component^proteasome core complex`GO:0019773^cellular_component^proteasome core complex, alpha-subunit complex`GO:0004298^molecular_function^threonine-type endopeptidase activity`GO:0006511^biological_process^ubiquitin-dependent protein catabolic pr…	.	.	.
TR2668|c0_g2	TR2668|c0_g2_i1	LPAR6_MOUSE^LPAR6_MOUSE^Q:265-2,H:13-100^98.86%ID^E:7e-55^RecName: Full=Lysophosphatidic acid receptor 6;^Eukaryota; Metazoa; Chordata; Craniata; Vertebrata; Euteleostomi; Mammalia; Eutheria; Euarchontoglires; Glires; Rodentia; Sciurognathi; Muroidea; Muridae; Murinae; Mus; Mus	.	.	.	.	.	.	.	ENOG41115C6^Lysophosphatidic acid receptor	KEGG:mmu:67168`KO:K04273	GO:0016021^cellular_component^integral component of membrane`GO:0005886^cellular_component^plasma membrane`GO:0004930^molecular_function^G-protein coupled receptor activity	.	.	.
TR2672|c0_g1	TR2672|c0_g1_i1	PEX12_CRILO^PEX12_CRILO^Q:258-1,H:41-126^90.7%ID^E:2e-48^RecName: Full=Peroxisome assembly protein 12;^Eukaryota; Metazoa; Chordata; Craniata; Vertebrata; Euteleostomi; Mammalia; Eutheria; Euarchontoglires; Glires; Rodentia; Sciurognathi; Muroidea; Cricetidae; Cricetinae; Cricetulus	.	.	.	.	.	.	.	.	.	GO:0005779^cellular_component^integral component of peroxisomal membrane`GO:0008270^molecular_function^zinc ion binding`GO:0007031^biological_process^peroxisome organization`GO:0016558^biological_process^protein import into peroxisome matrix	.	.	.
TR2696|c0_g2	TR2696|c0_g2_i1	KI3L1_RAT^KI3L1_RAT^Q:3-245,H:245-331^62.07%ID^E:1e-28^RecName: Full=Killer cell immunoglobulin-like receptor 3DL1;^Eukaryota; Metazoa; Chordata; Craniata; Vertebrata; Euteleostomi; Mammalia; Eutheria; Euarchontoglires; Glires; Rodentia; Sciurognathi; Muroidea; Muridae; Murinae; Rattus	.	.	.	.	.	.	.	ENOG410ZT7K^Killer cell immunoglobulin-like receptor, three domains, long cytoplasmic tail	KEGG:rno:353253`KO:K07980	GO:0016021^cellular_component^integral component of membrane`GO:0005886^cellular_component^plasma membrane	.	.	.
TR2773|c0_g1	TR2773|c0_g1_i1	B3GT2_HUMAN^B3GT2_HUMAN^Q:143-1408,H:1-422^97.16%ID^E:0^RecName: Full=Beta-1,3-galactosyltransferase 2;^Eukaryota; Metazoa; Chordata; Craniata; Vertebrata; Euteleostomi; Mammalia; Eutheria; Euarchontoglires; Primates; Haplorrhini; Catarrhini; Hominidae; Homo	.	TR2773|c0_g1_i1|m.39	143-1411[+]	.	.	.	.	.	.	.	.	.	.
TR2785|c0_g2	TR2785|c0_g2_i1	RS28_RAT^RS28_RAT^Q:913-824,H:1-30^100%ID^E:3e-11^RecName: Full=40S ribosomal protein S28;^Eukaryota; Metazoa; Chordata; Craniata; Vertebrata; Euteleostomi; Mammalia; Eutheria; Euarchontoglires; Glires; Rodentia; Sciurognathi; Muroidea; Muridae; Murinae; Rattus	.	.	.	.	.	.	.	COG2053^Ribosomal protein	KEGG:rno:691531`KO:K02979	GO:0022627^cellular_component^cytosolic small ribosomal subunit`GO:0003723^molecular_function^RNA binding`GO:0003735^molecular_function^structural constituent of ribosome`GO:0042254^biological_process^ribosome biogenesis`GO:0006407^biological_process^rRNA export from nucleus`GO:0006412^biological_process^translation	.	.	.
TR2816|c0_g1	TR2816|c0_g1_i1	AT2L2_MOUSE^AT2L2_MOUSE^Q:394-305,H:362-391^96.67%ID^E:8e-11^RecName: Full=5-phosphohydroxy-L-lysine phospho-lyase;^Eukaryota; Metazoa; Chordata; Craniata; Vertebrata; Euteleostomi; Mammalia; Eutheria; Euarchontoglires; Glires; Rodentia; Sciurognathi; Muroidea; Muridae; Murinae; Mus; Mus	.	.	.	.	.	.	.	COG0160^transaminase activity	KEGG:mmu:72947`KO:K18202	GO:0005739^cellular_component^mitochondrion`GO:0042802^molecular_function^identical protein binding`GO:0016829^molecular_function^lyase activity`GO:0030170^molecular_function^pyridoxal phosphate binding`GO:0008483^molecular_function^transaminase activity	.	.	.
TR3125|c0_g1	TR3125|c0_g1_i1	ERO1A_RAT^ERO1A_RAT^Q:242-3,H:362-441^100%ID^E:6e-50^RecName: Full=ERO1-like protein alpha;^Eukaryota; Metazoa; Chordata; Craniata; Vertebrata; Euteleostomi; Mammalia; Eutheria; Euarchontoglires; Glires; Rodentia; Sciurognathi; Muroidea; Muridae; Murinae; Rattus	.	.	.	.	.	.	.	COG5061^S. cerevisiae	KEGG:rno:171562`KO:K10950	GO:0030425^cellular_component^dendrite`GO:0005789^cellular_component^endoplasmic reticulum membrane`GO:0016671^molecular_function^oxidoreductase activity, acting on a sulfur group of donors, disulfide as acceptor`GO:0003756^molecular_function^protein disulfide isomerase activity`GO:0015035^molecular_function^protein disulfide oxidoreductase activity`GO:0019471^biological_process^4-hydroxyproline …	.	.	.
TR3141|c0_g1	TR3141|c0_g1_i1	POL_IPHA^POL_IPHA^Q:515-33,H:58-219^61.11%ID^E:2e-61^RecName: Full=Putative Pol polyprotein;^Viruses; Retro-transcribing viruses; Retroviridae; Intracisternal A-particles	.	.	.	.	.	.	.	.	.	GO:0003677^molecular_function^DNA binding`GO:0003887^molecular_function^DNA-directed DNA polymerase activity`GO:0003964^molecular_function^RNA-directed DNA polymerase activity`GO:0004523^molecular_function^RNA-DNA hybrid ribonuclease activity`GO:0008270^molecular_function^zinc ion binding`GO:0015074^biological_process^DNA integration`GO:0006310^biological_process^DNA recombination`GO:0075713^biol…	.	.	.
TR3265|c0_g1	TR3265|c0_g1_i1	GDF11_RAT^GDF11_RAT^Q:452-54,H:92-224^98.5%ID^E:8e-78^RecName: Full=Growth/differentiation factor 11;^Eukaryota; Metazoa; Chordata; Craniata; Vertebrata; Euteleostomi; Mammalia; Eutheria; Euarchontoglires; Glires; Rodentia; Sciurognathi; Muroidea; Muridae; Murinae; Rattus	.	TR3265|c0_g1_i1|m.46	383-3[-]	.	.	.	.	.	.	.	.	.	.
TR3529|c0_g1	TR3529|c0_g1_i1	RL11_CANGA^RL11_CANGA^Q:3-149,H:101-149^50%ID^E:5e-07^RecName: Full=60S ribosomal protein L11;^Eukaryota; Fungi; Dikarya; Ascomycota; Saccharomycotina; Saccharomycetes; Saccharomycetales; Saccharomycetaceae; Nakaseomyces; Nakaseomyces/Candida clade	.	.	.	.	.	.	.	COG0094^This is 1 of the proteins that binds and probably mediates the attachment of the 5S RNA into the large ribosomal subunit, where it forms part of the central protuberance. In the 70S ribosome it contacts protein S13 of the 30S subunit (bridge B1b), connecting the 2 subunits	KEGG:cgr:CAGL0G01826g`KO:K02868	GO:0005840^cellular_component^ribosome`GO:0019843^molecular_function^rRNA binding`GO:0003735^molecular_function^structural constituent of ribosome`GO:0006412^biological_process^translation	.	.	.
TR3565|c0_g1	TR3565|c0_g1_i1	LORF2_MOUSE^LORF2_MOUSE^Q:52-303,H:249-335^39.08%ID^E:2e-06^RecName: Full=LINE-1 retrotransposable element ORF2 protein;^Eukaryota; Metazoa; Chordata; Craniata; Vertebrata; Euteleostomi; Mammalia; Eutheria; Euarchontoglires; Glires; Rodentia; Sciurognathi; Muroidea; Muridae; Murinae; Mus; Mus	.	.	.	.	.	.	.	ENOG41120A8^NA	.	GO:0004519^molecular_function^endonuclease activity`GO:0046872^molecular_function^metal ion binding`GO:0003964^molecular_function^RNA-directed DNA polymerase activity`GO:0006310^biological_process^DNA recombination	.	.	.
TR3587|c1_g1	TR3587|c1_g1_i1	NEDD4_RAT^NEDD4_RAT^Q:6-95,H:35-64^66.67%ID^E:3e-08^RecName: Full=E3 ubiquitin-protein ligase NEDD4;^Eukaryota; Metazoa; Chordata; Craniata; Vertebrata; Euteleostomi; Mammalia; Eutheria; Euarchontoglires; Glires; Rodentia; Sciurognathi; Muroidea; Muridae; Murinae; Rattus	.	.	.	.	.	.	.	COG5021^ubiquitin protein ligase	KEGG:rno:25489`KO:K10591	GO:0005737^cellular_component^cytoplasm`GO:0045121^cellular_component^membrane raft`GO:0005902^cellular_component^microvillus`GO:0005886^cellular_component^plasma membrane`GO:0016874^molecular_function^ligase activity`GO:0008022^molecular_function^protein C-terminus binding`GO:0004842^molecular_function^ubiquitin-protein transferase activity`GO:0006955^biological_process^immune response`GO:003094…	.	.	.
TR3727|c0_g1	TR3727|c0_g1_i1	MBD6_HUMAN^MBD6_HUMAN^Q:157-47,H:695-731^100%ID^E:9e-14^RecName: Full=Methyl-CpG-binding domain protein 6;^Eukaryota; Metazoa; Chordata; Craniata; Vertebrata; Euteleostomi; Mammalia; Eutheria; Euarchontoglires; Primates; Haplorrhini; Catarrhini; Hominidae; Homo	.	.	.	.	.	.	.	ENOG4111KTI^Methyl-CpG binding domain protein 6	KEGG:hsa:114785	GO:0010369^cellular_component^chromocenter`GO:0005730^cellular_component^nucleolus`GO:0005654^cellular_component^nucleoplasm`GO:0005634^cellular_component^nucleus`GO:0003682^molecular_function^chromatin binding	.	.	.
TR3811|c0_g1	TR3811|c0_g1_i1	CCL28_MOUSE^CCL28_MOUSE^Q:28-378,H:1-122^73.77%ID^E:3e-57^RecName: Full=C-C motif chemokine 28;^Eukaryota; Metazoa; Chordata; Craniata; Vertebrata; Euteleostomi; Mammalia; Eutheria; Euarchontoglires; Glires; Rodentia; Sciurognathi; Muroidea; Muridae; Murinae; Mus; Mus	.	TR3811|c0_g1_i1|m.51	1-405[+]	.	.	.	.	.	.	.	.	.	.
TR3915|c0_g1	TR3915|c0_g1_i1	NEDD4_MOUSE^NEDD4_MOUSE^Q:133-47,H:43-71^62.07%ID^E:9e-06^RecName: Full=E3 ubiquitin-protein ligase NEDD4;^Eukaryota; Metazoa; Chordata; Craniata; Vertebrata; Euteleostomi; Mammalia; Eutheria; Euarchontoglires; Glires; Rodentia; Sciurognathi; Muroidea; Muridae; Murinae; Mus; Mus	.	.	.	.	.	.	.	COG5021^ubiquitin protein ligase	KEGG:mmu:17999`KO:K10591	GO:0005938^cellular_component^cell cortex`GO:0000785^cellular_component^chromatin`GO:0005737^cellular_component^cytoplasm`GO:0005829^cellular_component^cytosol`GO:0070062^cellular_component^extracellular exosome`GO:0005794^cellular_component^Golgi apparatus`GO:0016020^cellular_component^membrane`GO:0045121^cellular_component^membrane raft`GO:0005902^cellular_component^microvillus`GO:0048471^cellu…	.	.	.
TR4005|c0_g1	TR4005|c0_g1_i1	GAG_IPMAE^GAG_IPMAE^Q:170-3,H:1-54^51.79%ID^E:7e-10^RecName: Full=Retrovirus-related Gag polyprotein;^Viruses; Retro-transcribing viruses; Retroviridae; Intracisternal A-particles	.	.	.	.	.	.	.	.	.	GO:0019028^cellular_component^viral capsid`GO:0005198^molecular_function^structural molecule activity	.	.	.
TR4022|c0_g1	TR4022|c0_g1_i1	LORF2_MOUSE^LORF2_MOUSE^Q:394-149,H:961-1041^43.9%ID^E:2e-09^RecName: Full=LINE-1 retrotransposable element ORF2 protein;^Eukaryota; Metazoa; Chordata; Craniata; Vertebrata; Euteleostomi; Mammalia; Eutheria; Euarchontoglires; Glires; Rodentia; Sciurognathi; Muroidea; Muridae; Murinae; Mus; Mus	.	.	.	.	.	.	.	ENOG41120A8^NA	.	GO:0004519^molecular_function^endonuclease activity`GO:0046872^molecular_function^metal ion binding`GO:0003964^molecular_function^RNA-directed DNA polymerase activity`GO:0006310^biological_process^DNA recombination	.	.	.
TR4026|c0_g1	TR4026|c0_g1_i1	VGLL4_MOUSE^VGLL4_MOUSE^Q:327-205,H:157-197^100%ID^E:1e-19^RecName: Full=Transcription cofactor vestigial-like protein 4;^Eukaryota; Metazoa; Chordata; Craniata; Vertebrata; Euteleostomi; Mammalia; Eutheria; Euarchontoglires; Glires; Rodentia; Sciurognathi; Muroidea; Muridae; Murinae; Mus; Mus	.	.	.	.	.	.	.	ENOG410XX71^Vestigial like 4 (Drosophila)	KEGG:mmu:232334	GO:0005634^cellular_component^nucleus`GO:0006355^biological_process^regulation of transcription, DNA-templated`GO:0006351^biological_process^transcription, DNA-templated	.	.	.
TR4109|c0_g2	TR4109|c0_g2_i1	LORF1_MOUSE^LORF1_MOUSE^Q:222-1,H:209-283^56%ID^E:3e-10^RecName: Full=LINE-1 retrotransposable element ORF1 protein;^Eukaryota; Metazoa; Chordata; Craniata; Vertebrata; Euteleostomi; Mammalia; Eutheria; Euarchontoglires; Glires; Rodentia; Sciurognathi; Muroidea; Muridae; Murinae; Mus; Mus	.	.	.	.	.	.	.	.	.	GO:0005737^cellular_component^cytoplasm`GO:0005730^cellular_component^nucleolus`GO:0000166^molecular_function^nucleotide binding	.	.	.
TR4127|c0_g1	TR4127|c0_g1_i1	AP2A1_MOUSE^AP2A1_MOUSE^Q:372-52,H:804-883^72.9%ID^E:1e-30^RecName: Full=AP-2 complex subunit alpha-1;^Eukaryota; Metazoa; Chordata; Craniata; Vertebrata; Euteleostomi; Mammalia; Eutheria; Euarchontoglires; Glires; Rodentia; Sciurognathi; Muroidea; Muridae; Murinae; Mus; Mus	.	.	.	.	.	.	.	ENOG410XNQE^Adaptor-related protein complex 2, alpha	KEGG:mmu:11771`KO:K11824	GO:0016324^cellular_component^apical plasma membrane`GO:0016323^cellular_component^basolateral plasma membrane`GO:0030131^cellular_component^clathrin adaptor complex`GO:0005905^cellular_component^coated pit`GO:0032433^cellular_component^filopodium tip`GO:0016020^cellular_component^membrane`GO:0030117^cellular_component^membrane coat`GO:0030141^cellular_component^secretory granule`GO:0019901^molec…	.	.	.
TR4220|c0_g2	TR4220|c0_g2_i1	BUD31_MOUSE^BUD31_MOUSE^Q:510-343,H:32-87^100%ID^E:3e-31^RecName: Full=Protein BUD31 homolog;^Eukaryota; Metazoa; Chordata; Craniata; Vertebrata; Euteleostomi; Mammalia; Eutheria; Euarchontoglires; Glires; Rodentia; Sciurognathi; Muroidea; Muridae; Murinae; Mus; Mus	.	.	.	.	.	.	.	COG5132^BUD31 homolog	KEGG:mmu:231889	GO:0005681^cellular_component^spliceosomal complex`GO:0030374^molecular_function^ligand-dependent nuclear receptor transcription coactivator activity`GO:0035257^molecular_function^nuclear hormone receptor binding`GO:0000398^biological_process^mRNA splicing, via spliceosome`GO:2000825^biological_process^positive regulation of androgen receptor activity	.	.	.
TR4256|c0_g1	TR4256|c0_g1_i1	LT4R1_RAT^LT4R1_RAT^Q:814-2,H:14-284^84.19%ID^E:4e-115^RecName: Full=Leukotriene B4 receptor 1;^Eukaryota; Metazoa; Chordata; Craniata; Vertebrata; Euteleostomi; Mammalia; Eutheria; Euarchontoglires; Glires; Rodentia; Sciurognathi; Muroidea; Muridae; Murinae; Rattus	.	TR4256|c0_g1_i1|m.59	814-2[-]	.	.	.	.	.	.	.	.	.	.
TR4256|c0_g1	TR4256|c0_g1_i1	LT4R1_RAT^LT4R1_RAT^Q:814-2,H:14-284^84.19%ID^E:4e-115^RecName: Full=Leukotriene B4 receptor 1;^Eukaryota; Metazoa; Chordata; Craniata; Vertebrata; Euteleostomi; Mammalia; Eutheria; Euarchontoglires; Glires; Rodentia; Sciurognathi; Muroidea; Muridae; Murinae; Rattus	.	TR4256|c0_g1_i1|m.60	2-502[+]	.	.	.	.	.	.	.	.	.	.
TR4256|c0_g1	TR4256|c0_g1_i1	LT4R1_RAT^LT4R1_RAT^Q:814-2,H:14-284^84.19%ID^E:4e-115^RecName: Full=Leukotriene B4 receptor 1;^Eukaryota; Metazoa; Chordata; Craniata; Vertebrata; Euteleostomi; Mammalia; Eutheria; Euarchontoglires; Glires; Rodentia; Sciurognathi; Muroidea; Muridae; Murinae; Rattus	.	TR4256|c0_g1_i1|m.61	516-815[+]	.	.	.	.	.	.	.	.	.	.
TR4261|c0_g1	TR4261|c0_g1_i1	WIPF2_MOUSE^WIPF2_MOUSE^Q:136-2,H:105-149^88.89%ID^E:3e-06^RecName: Full=WAS/WASL-interacting protein family member 2;^Eukaryota; Metazoa; Chordata; Craniata; Vertebrata; Euteleostomi; Mammalia; Eutheria; Euarchontoglires; Glires; Rodentia; Sciurognathi; Muroidea; Muridae; Murinae; Mus; Mus	.	TR4261|c0_g1_i1|m.62	301-2[-]	.	.	.	.	.	.	.	.	.	.
TR4282|c0_g1	TR4282|c0_g1_i1	MGT4B_MOUSE^MGT4B_MOUSE^Q:134-18,H:475-513^82.05%ID^E:5e-24^RecName: Full=Alpha-1,3-mannosyl-glycoprotein 4-beta-N-acetylglucosaminyltransferase B;^Eukaryota; Metazoa; Chordata; Craniata; Vertebrata; Euteleostomi; Mammalia; Eutheria; Euarchontoglires; Glires; Rodentia; Sciurognathi; Muroidea; Muridae; Murinae; Mus; Mus`MGT4B_MOUSE^MGT4B_MOUSE^Q:294-214,H:448-474^100%ID^E:5e-24^RecName: Full=Alpha…	.	.	.	.	.	.	.	ENOG410XPV0^Mannosyl (Alpha-1,3-)-glycoprotein beta-1,4-N-acetylglucosaminyltransferase, isozyme	KEGG:mmu:103534`KO:K00738	GO:0000139^cellular_component^Golgi membrane`GO:0016021^cellular_component^integral component of membrane`GO:0008375^molecular_function^acetylglucosaminyltransferase activity`GO:0008454^molecular_function^alpha-1,3-mannosylglycoprotein 4-beta-N-acetylglucosaminyltransferase activity`GO:0046872^molecular_function^metal ion binding`GO:0016757^molecular_function^transferase activity, transferring gl…	.	.	.
TR4405|c0_g2	TR4405|c0_g2_i1	P3C2B_HUMAN^P3C2B_HUMAN^Q:1-414,H:30-168^80.58%ID^E:3e-60^RecName: Full=Phosphatidylinositol 4-phosphate 3-kinase C2 domain-containing subunit beta;^Eukaryota; Metazoa; Chordata; Craniata; Vertebrata; Euteleostomi; Mammalia; Eutheria; Euarchontoglires; Primates; Haplorrhini; Catarrhini; Hominidae; Homo	.	TR4405|c0_g2_i1|m.63	1-453[+]	.	.	.	.	.	.	.	.	.	.
TR4412|c0_g1	TR4412|c0_g1_i1	LYPD3_RAT^LYPD3_RAT^Q:6-428,H:206-347^68.31%ID^E:2e-25^RecName: Full=Ly6/PLAUR domain-containing protein 3;^Eukaryota; Metazoa; Chordata; Craniata; Vertebrata; Euteleostomi; Mammalia; Eutheria; Euarchontoglires; Glires; Rodentia; Sciurognathi; Muroidea; Muridae; Murinae; Rattus	.	TR4412|c0_g1_i1|m.64	3-428[+]	.	.	.	.	.	.	.	.	.	.
TR4412|c0_g1	TR4412|c0_g1_i1	LYPD3_RAT^LYPD3_RAT^Q:6-428,H:206-347^68.31%ID^E:2e-25^RecName: Full=Ly6/PLAUR domain-containing protein 3;^Eukaryota; Metazoa; Chordata; Craniata; Vertebrata; Euteleostomi; Mammalia; Eutheria; Euarchontoglires; Glires; Rodentia; Sciurognathi; Muroidea; Muridae; Murinae; Rattus	.	TR4412|c0_g1_i1|m.65	430-83[-]	.	.	.	.	.	.	.	.	.	.
TR4420|c0_g2	TR4420|c0_g2_i1	ACATN_RAT^ACATN_RAT^Q:105-4,H:368-401^100%ID^E:1e-07^RecName: Full=Acetyl-coenzyme A transporter 1;^Eukaryota; Metazoa; Chordata; Craniata; Vertebrata; Euteleostomi; Mammalia; Eutheria; Euarchontoglires; Glires; Rodentia; Sciurognathi; Muroidea; Muridae; Murinae; Rattus	.	.	.	.	.	.	.	COG0477^major facilitator Superfamily	KEGG:rno:64018`KO:K03372	GO:0005789^cellular_component^endoplasmic reticulum membrane`GO:0016021^cellular_component^integral component of membrane`GO:0008521^molecular_function^acetyl-CoA transporter activity`GO:0015295^molecular_function^solute:proton symporter activity`GO:0015876^biological_process^acetyl-CoA transport`GO:0030509^biological_process^BMP signaling pathway`GO:0007417^biological_process^central nervous sys…	.	.	.
TR4445|c0_g1	TR4445|c0_g1_i1	F192A_MOUSE^F192A_MOUSE^Q:249-184,H:233-254^100%ID^E:2e-06^RecName: Full=Protein FAM192A;^Eukaryota; Metazoa; Chordata; Craniata; Vertebrata; Euteleostomi; Mammalia; Eutheria; Euarchontoglires; Glires; Rodentia; Sciurognathi; Muroidea; Muridae; Murinae; Mus; Mus	.	.	.	.	.	.	.	ENOG4111INN^Family with sequence similarity 192, member A	KEGG:mmu:102122	GO:0005634^cellular_component^nucleus	.	.	.
TR4588|c0_g1	TR4588|c0_g1_i1	STAR_MOUSE^STAR_MOUSE^Q:423-307,H:246-284^92.31%ID^E:4e-17^RecName: Full=Steroidogenic acute regulatory protein, mitochondrial;^Eukaryota; Metazoa; Chordata; Craniata; Vertebrata; Euteleostomi; Mammalia; Eutheria; Euarchontoglires; Glires; Rodentia; Sciurognathi; Muroidea; Muridae; Murinae; Mus; Mus	.	.	.	.	.	.	.	ENOG41100B5^StAR-related lipid transfer (START) domain containing	KEGG:mmu:20845`KO:K16931	GO:0005829^cellular_component^cytosol`GO:0030061^cellular_component^mitochondrial crista`GO:0005758^cellular_component^mitochondrial intermembrane space`GO:0005739^cellular_component^mitochondrion`GO:0043005^cellular_component^neuron projection`GO:0043025^cellular_component^neuronal cell body`GO:0015485^molecular_function^cholesterol binding`GO:0017127^molecular_function^cholesterol transporter a…	.	.	.
TR4588|c0_g2	TR4588|c0_g2_i1	STAR_MOUSE^STAR_MOUSE^Q:423-307,H:246-284^92.31%ID^E:4e-17^RecName: Full=Steroidogenic acute regulatory protein, mitochondrial;^Eukaryota; Metazoa; Chordata; Craniata; Vertebrata; Euteleostomi; Mammalia; Eutheria; Euarchontoglires; Glires; Rodentia; Sciurognathi; Muroidea; Muridae; Murinae; Mus; Mus	.	.	.	.	.	.	.	ENOG41100B5^StAR-related lipid transfer (START) domain containing	KEGG:mmu:20845`KO:K16931	GO:0005829^cellular_component^cytosol`GO:0030061^cellular_component^mitochondrial crista`GO:0005758^cellular_component^mitochondrial intermembrane space`GO:0005739^cellular_component^mitochondrion`GO:0043005^cellular_component^neuron projection`GO:0043025^cellular_component^neuronal cell body`GO:0015485^molecular_function^cholesterol binding`GO:0017127^molecular_function^cholesterol transporter a…	.	.	.
TR4608|c0_g1	TR4608|c0_g1_i1	LORF2_MOUSE^LORF2_MOUSE^Q:159-1,H:461-513^75.47%ID^E:1e-24^RecName: Full=LINE-1 retrotransposable element ORF2 protein;^Eukaryota; Metazoa; Chordata; Craniata; Vertebrata; Euteleostomi; Mammalia; Eutheria; Euarchontoglires; Glires; Rodentia; Sciurognathi; Muroidea; Muridae; Murinae; Mus; Mus`LORF2_MOUSE^LORF2_MOUSE^Q:265-152,H:426-463^57.89%ID^E:1e-24^RecName: Full=LINE-1 retrotransposable elemen…	.	.	.	.	.	.	.	ENOG41120A8^NA	.	GO:0004519^molecular_function^endonuclease activity`GO:0046872^molecular_function^metal ion binding`GO:0003964^molecular_function^RNA-directed DNA polymerase activity`GO:0006310^biological_process^DNA recombination	.	.	.
TR4654|c0_g1	TR4654|c0_g1_i1	LYAM3_RAT^LYAM3_RAT^Q:5-619,H:354-558^82.44%ID^E:3e-116^RecName: Full=P-selectin;^Eukaryota; Metazoa; Chordata; Craniata; Vertebrata; Euteleostomi; Mammalia; Eutheria; Euarchontoglires; Glires; Rodentia; Sciurognathi; Muroidea; Muridae; Murinae; Rattus`LYAM3_RAT^LYAM3_RAT^Q:2-619,H:415-628^37.85%ID^E:2e-48^RecName: Full=P-selectin;^Eukaryota; Metazoa; Chordata; Craniata; Vertebrata; Euteleostomi;…	.	TR4654|c0_g1_i1|m.70	2-619[+]	.	.	.	.	.	.	.	.	.	.
TR4739|c0_g2	TR4739|c0_g2_i1	ACOX2_MOUSE^ACOX2_MOUSE^Q:2-208,H:593-661^94.2%ID^E:5e-38^RecName: Full=Peroxisomal acyl-coenzyme A oxidase 2;^Eukaryota; Metazoa; Chordata; Craniata; Vertebrata; Euteleostomi; Mammalia; Eutheria; Euarchontoglires; Glires; Rodentia; Sciurognathi; Muroidea; Muridae; Murinae; Mus; Mus	.	.	.	.	.	.	.	COG1960^acyl-CoA dehydrogenase	KEGG:mmu:93732`KO:K10214	GO:0043231^cellular_component^intracellular membrane-bounded organelle`GO:0005739^cellular_component^mitochondrion`GO:0005777^cellular_component^peroxisome`GO:0033791^molecular_function^3alpha,7alpha,12alpha-trihydroxy-5beta-cholestanoyl-CoA 24-hydroxylase activity`GO:0003995^molecular_function^acyl-CoA dehydrogenase activity`GO:0003997^molecular_function^acyl-CoA oxidase activity`GO:0009055^mole…	.	.	.
TR4986|c0_g1	TR4986|c0_g1_i1	LRWD1_MOUSE^LRWD1_MOUSE^Q:269-72,H:583-648^72.73%ID^E:3e-25^RecName: Full=Leucine-rich repeat and WD repeat-containing protein 1;^Eukaryota; Metazoa; Chordata; Craniata; Vertebrata; Euteleostomi; Mammalia; Eutheria; Euarchontoglires; Glires; Rodentia; Sciurognathi; Muroidea; Muridae; Murinae; Mus; Mus`LRWD1_MOUSE^LRWD1_MOUSE^Q:390-340,H:573-589^94.12%ID^E:3e-25^RecName: Full=Leucine-rich repeat a…	.	.	.	.	.	.	.	COG4886^leucine Rich Repeat	KEGG:mmu:71735	GO:0005737^cellular_component^cytoplasm`GO:0005815^cellular_component^microtubule organizing center`GO:0005664^cellular_component^nuclear origin of replication recognition complex`GO:0005634^cellular_component^nucleus`GO:0005721^cellular_component^pericentric heterochromatin`GO:0031933^cellular_component^telomeric heterochromatin`GO:0003682^molecular_function^chromatin binding`GO:0008327^molecula…	.	.	.
TR4986|c0_g2	TR4986|c0_g2_i1	LRWD1_MOUSE^LRWD1_MOUSE^Q:233-72,H:595-648^90.74%ID^E:3e-25^RecName: Full=Leucine-rich repeat and WD repeat-containing protein 1;^Eukaryota; Metazoa; Chordata; Craniata; Vertebrata; Euteleostomi; Mammalia; Eutheria; Euarchontoglires; Glires; Rodentia; Sciurognathi; Muroidea; Muridae; Murinae; Mus; Mus	.	.	.	.	.	.	.	COG4886^leucine Rich Repeat	KEGG:mmu:71735	GO:0005737^cellular_component^cytoplasm`GO:0005815^cellular_component^microtubule organizing center`GO:0005664^cellular_component^nuclear origin of replication recognition complex`GO:0005634^cellular_component^nucleus`GO:0005721^cellular_component^pericentric heterochromatin`GO:0031933^cellular_component^telomeric heterochromatin`GO:0003682^molecular_function^chromatin binding`GO:0008327^molecula…	.	.	.
TR5031|c0_g1	TR5031|c0_g1_i1	GAK21_HUMAN^GAK21_HUMAN^Q:321-1,H:390-497^32.41%ID^E:6e-13^RecName: Full=Endogenous retrovirus group K member 21 Gag polyprotein;^Eukaryota; Metazoa; Chordata; Craniata; Vertebrata; Euteleostomi; Mammalia; Eutheria; Euarchontoglires; Primates; Haplorrhini; Catarrhini; Hominidae; Homo	.	.	.	.	.	.	.	.	.	GO:0005886^cellular_component^plasma membrane`GO:0019028^cellular_component^viral capsid`GO:0003676^molecular_function^nucleic acid binding`GO:0005198^molecular_function^structural molecule activity`GO:0008270^molecular_function^zinc ion binding`GO:0016032^biological_process^viral process	.	.	.
TR5031|c0_g2	TR5031|c0_g2_i1	GAK21_HUMAN^GAK21_HUMAN^Q:348-1,H:379-497^32.77%ID^E:2e-13^RecName: Full=Endogenous retrovirus group K member 21 Gag polyprotein;^Eukaryota; Metazoa; Chordata; Craniata; Vertebrata; Euteleostomi; Mammalia; Eutheria; Euarchontoglires; Primates; Haplorrhini; Catarrhini; Hominidae; Homo	.	.	.	.	.	.	.	.	.	GO:0005886^cellular_component^plasma membrane`GO:0019028^cellular_component^viral capsid`GO:0003676^molecular_function^nucleic acid binding`GO:0005198^molecular_function^structural molecule activity`GO:0008270^molecular_function^zinc ion binding`GO:0016032^biological_process^viral process	.	.	.
TR5200|c0_g1	TR5200|c0_g1_i1	STAR9_MOUSE^STAR9_MOUSE^Q:455-547,H:4528-4558^96.77%ID^E:4e-10^RecName: Full=StAR-related lipid transfer protein 9;^Eukaryota; Metazoa; Chordata; Craniata; Vertebrata; Euteleostomi; Mammalia; Eutheria; Euarchontoglires; Glires; Rodentia; Sciurognathi; Muroidea; Muridae; Murinae; Mus; Mus	.	.	.	.	.	.	.	COG5059^Kinesin family member	.	GO:0005814^cellular_component^centriole`GO:0005737^cellular_component^cytoplasm`GO:0005794^cellular_component^Golgi apparatus`GO:0005871^cellular_component^kinesin complex`GO:0005654^cellular_component^nucleoplasm`GO:0005634^cellular_component^nucleus`GO:0005524^molecular_function^ATP binding`GO:0016887^molecular_function^ATPase activity`GO:0008289^molecular_function^lipid binding`GO:0008017^mole…	.	.	.
TR5250|c0_g1	TR5250|c0_g1_i1	EKI2_MOUSE^EKI2_MOUSE^Q:2-190,H:323-385^93.65%ID^E:2e-31^RecName: Full=Ethanolamine kinase 2;^Eukaryota; Metazoa; Chordata; Craniata; Vertebrata; Euteleostomi; Mammalia; Eutheria; Euarchontoglires; Glires; Rodentia; Sciurognathi; Muroidea; Muridae; Murinae; Mus; Mus	.	TR5250|c0_g1_i1|m.80	703-2[-]	.	.	.	.	.	.	.	.	.	.
TR5250|c0_g1	TR5250|c0_g1_i1	EKI2_MOUSE^EKI2_MOUSE^Q:2-190,H:323-385^93.65%ID^E:2e-31^RecName: Full=Ethanolamine kinase 2;^Eukaryota; Metazoa; Chordata; Craniata; Vertebrata; Euteleostomi; Mammalia; Eutheria; Euarchontoglires; Glires; Rodentia; Sciurognathi; Muroidea; Muridae; Murinae; Mus; Mus	.	TR5250|c0_g1_i1|m.81	315-674[+]	.	.	.	.	.	.	.	.	.	.
TR5332|c0_g1	TR5332|c0_g1_i1	M4K1_MOUSE^M4K1_MOUSE^Q:1-420,H:617-756^95%ID^E:3e-72^RecName: Full=Mitogen-activated protein kinase kinase kinase kinase 1;^Eukaryota; Metazoa; Chordata; Craniata; Vertebrata; Euteleostomi; Mammalia; Eutheria; Euarchontoglires; Glires; Rodentia; Sciurognathi; Muroidea; Muridae; Murinae; Mus; Mus	.	TR5332|c0_g1_i1|m.83	1-420[+]	.	.	.	.	.	.	.	.	.	.
TR5332|c0_g1	TR5332|c0_g1_i1	M4K1_MOUSE^M4K1_MOUSE^Q:1-420,H:617-756^95%ID^E:3e-72^RecName: Full=Mitogen-activated protein kinase kinase kinase kinase 1;^Eukaryota; Metazoa; Chordata; Craniata; Vertebrata; Euteleostomi; Mammalia; Eutheria; Euarchontoglires; Glires; Rodentia; Sciurognathi; Muroidea; Muridae; Murinae; Mus; Mus	.	TR5332|c0_g1_i1|m.84	422-3[-]	.	.	.	.	.	.	.	.	.	.
TR5482|c0_g1	TR5482|c0_g1_i1	CDC45_MOUSE^CDC45_MOUSE^Q:1-132,H:519-562^95.45%ID^E:4e-19^RecName: Full=Cell division control protein 45 homolog;^Eukaryota; Metazoa; Chordata; Craniata; Vertebrata; Euteleostomi; Mammalia; Eutheria; Euarchontoglires; Glires; Rodentia; Sciurognathi; Muroidea; Muridae; Murinae; Mus; Mus	.	.	.	.	.	.	.	ENOG410XR8E^Cell Division	KEGG:mmu:12544`KO:K06628	GO:0005813^cellular_component^centrosome`GO:0031261^cellular_component^DNA replication preinitiation complex`GO:0005656^cellular_component^nuclear pre-replicative complex`GO:0005634^cellular_component^nucleus`GO:0031298^cellular_component^replication fork protection complex`GO:0043138^molecular_function^3'-5' DNA helicase activity`GO:0003682^molecular_function^chromatin binding`GO:0003688^molecul…	.	.	.
TR5530|c0_g1	TR5530|c0_g1_i1	ABLM3_MOUSE^ABLM3_MOUSE^Q:427-197,H:606-682^100%ID^E:1e-47^RecName: Full=Actin-binding LIM protein 3;^Eukaryota; Metazoa; Chordata; Craniata; Vertebrata; Euteleostomi; Mammalia; Eutheria; Euarchontoglires; Glires; Rodentia; Sciurognathi; Muroidea; Muridae; Murinae; Mus; Mus	.	.	.	.	.	.	.	ENOG410XRPY^Actin binding LIM protein	KEGG:mmu:319713`KO:K07520	GO:0005737^cellular_component^cytoplasm`GO:0030027^cellular_component^lamellipodium`GO:0001725^cellular_component^stress fiber`GO:0008270^molecular_function^zinc ion binding`GO:0030036^biological_process^actin cytoskeleton organization`GO:0042384^biological_process^cilium assembly`GO:0030032^biological_process^lamellipodium assembly`GO:1903955^biological_process^positive regulation of protein tar…	.	.	.
TR5588|c0_g1	TR5588|c0_g1_i1	S43A3_MOUSE^S43A3_MOUSE^Q:236-3,H:86-163^89.74%ID^E:8e-32^RecName: Full=Solute carrier family 43 member 3;^Eukaryota; Metazoa; Chordata; Craniata; Vertebrata; Euteleostomi; Mammalia; Eutheria; Euarchontoglires; Glires; Rodentia; Sciurognathi; Muroidea; Muridae; Murinae; Mus; Mus	.	.	.	.	.	.	.	ENOG411150Y^Solute carrier family 43 member	KEGG:mmu:58207`KO:K08230	GO:0016021^cellular_component^integral component of membrane`GO:0055085^biological_process^transmembrane transport	.	.	.
TR5749|c0_g1	TR5749|c0_g1_i1	PRS53_MOUSE^PRS53_MOUSE^Q:2-286,H:191-285^87.37%ID^E:2e-51^RecName: Full=Serine protease 53;^Eukaryota; Metazoa; Chordata; Craniata; Vertebrata; Euteleostomi; Mammalia; Eutheria; Euarchontoglires; Glires; Rodentia; Sciurognathi; Muroidea; Muridae; Murinae; Mus; Mus	.	.	.	.	.	.	.	COG5640^protease	KEGG:mmu:330657	GO:0005737^cellular_component^cytoplasm`GO:0005576^cellular_component^extracellular region`GO:0004252^molecular_function^serine-type endopeptidase activity	.	.	.
TR6040|c0_g1	TR6040|c0_g1_i1	ABCG3_MOUSE^ABCG3_MOUSE^Q:341-3,H:85-197^82.3%ID^E:2e-48^RecName: Full=ATP-binding cassette sub-family G member 3;^Eukaryota; Metazoa; Chordata; Craniata; Vertebrata; Euteleostomi; Mammalia; Eutheria; Euarchontoglires; Glires; Rodentia; Sciurognathi; Muroidea; Muridae; Murinae; Mus; Mus	.	TR6040|c0_g1_i1|m.89	341-3[-]	.	.	.	.	.	.	.	.	.	.
TR6046|c0_g1	TR6046|c0_g1_i1	SC5A4_PIG^SC5A4_PIG^Q:315-40,H:479-572^65.96%ID^E:4e-26^RecName: Full=Low affinity sodium-glucose cotransporter;^Eukaryota; Metazoa; Chordata; Craniata; Vertebrata; Euteleostomi; Mammalia; Eutheria; Laurasiatheria; Cetartiodactyla; Suina; Suidae; Sus	.	.	.	.	.	.	.	COG4146^solute carrier family 5 (sodium glucose cotransporter), member	KEGG:ssc:397376`KO:K14384	GO:0016021^cellular_component^integral component of membrane`GO:0015293^molecular_function^symporter activity`GO:0008643^biological_process^carbohydrate transport`GO:0006814^biological_process^sodium ion transport	.	.	.
TR6169|c0_g1	TR6169|c0_g1_i1	NEDD4_MOUSE^NEDD4_MOUSE^Q:3-98,H:40-71^62.5%ID^E:3e-06^RecName: Full=E3 ubiquitin-protein ligase NEDD4;^Eukaryota; Metazoa; Chordata; Craniata; Vertebrata; Euteleostomi; Mammalia; Eutheria; Euarchontoglires; Glires; Rodentia; Sciurognathi; Muroidea; Muridae; Murinae; Mus; Mus	.	.	.	.	.	.	.	COG5021^ubiquitin protein ligase	KEGG:mmu:17999`KO:K10591	GO:0005938^cellular_component^cell cortex`GO:0000785^cellular_component^chromatin`GO:0005737^cellular_component^cytoplasm`GO:0005829^cellular_component^cytosol`GO:0070062^cellular_component^extracellular exosome`GO:0005794^cellular_component^Golgi apparatus`GO:0016020^cellular_component^membrane`GO:0045121^cellular_component^membrane raft`GO:0005902^cellular_component^microvillus`GO:0048471^cellu…	.	.	.
TR6214|c0_g1	TR6214|c0_g1_i1	VASN_MOUSE^VASN_MOUSE^Q:256-2,H:1-87^86.21%ID^E:2e-35^RecName: Full=Vasorin;^Eukaryota; Metazoa; Chordata; Craniata; Vertebrata; Euteleostomi; Mammalia; Eutheria; Euarchontoglires; Glires; Rodentia; Sciurognathi; Muroidea; Muridae; Murinae; Mus; Mus	.	.	.	.	.	.	.	COG4886^leucine Rich Repeat	KEGG:mmu:246154	GO:0009986^cellular_component^cell surface`GO:0070062^cellular_component^extracellular exosome`GO:0005615^cellular_component^extracellular space`GO:0016021^cellular_component^integral component of membrane`GO:0005765^cellular_component^lysosomal membrane`GO:0005739^cellular_component^mitochondrion`GO:0005886^cellular_component^plasma membrane`GO:0050431^molecular_function^transforming growth fact…	.	.	.
TR6214|c0_g2	TR6214|c0_g2_i1	VASN_MOUSE^VASN_MOUSE^Q:205-2,H:20-87^91.18%ID^E:1e-35^RecName: Full=Vasorin;^Eukaryota; Metazoa; Chordata; Craniata; Vertebrata; Euteleostomi; Mammalia; Eutheria; Euarchontoglires; Glires; Rodentia; Sciurognathi; Muroidea; Muridae; Murinae; Mus; Mus	.	.	.	.	.	.	.	COG4886^leucine Rich Repeat	KEGG:mmu:246154	GO:0009986^cellular_component^cell surface`GO:0070062^cellular_component^extracellular exosome`GO:0005615^cellular_component^extracellular space`GO:0016021^cellular_component^integral component of membrane`GO:0005765^cellular_component^lysosomal membrane`GO:0005739^cellular_component^mitochondrion`GO:0005886^cellular_component^plasma membrane`GO:0050431^molecular_function^transforming growth fact…	.	.	.
TR6245|c0_g1	TR6245|c0_g1_i1	NEDD4_MOUSE^NEDD4_MOUSE^Q:25-138,H:36-73^57.89%ID^E:3e-08^RecName: Full=E3 ubiquitin-protein ligase NEDD4;^Eukaryota; Metazoa; Chordata; Craniata; Vertebrata; Euteleostomi; Mammalia; Eutheria; Euarchontoglires; Glires; Rodentia; Sciurognathi; Muroidea; Muridae; Murinae; Mus; Mus	.	.	.	.	.	.	.	COG5021^ubiquitin protein ligase	KEGG:mmu:17999`KO:K10591	GO:0005938^cellular_component^cell cortex`GO:0000785^cellular_component^chromatin`GO:0005737^cellular_component^cytoplasm`GO:0005829^cellular_component^cytosol`GO:0070062^cellular_component^extracellular exosome`GO:0005794^cellular_component^Golgi apparatus`GO:0016020^cellular_component^membrane`GO:0045121^cellular_component^membrane raft`GO:0005902^cellular_component^microvillus`GO:0048471^cellu…	.	.	.
TR6277|c0_g1	TR6277|c0_g1_i1	PHLB2_MOUSE^PHLB2_MOUSE^Q:3-65,H:1183-1203^100%ID^E:3e-06^RecName: Full=Pleckstrin homology-like domain family B member 2;^Eukaryota; Metazoa; Chordata; Craniata; Vertebrata; Euteleostomi; Mammalia; Eutheria; Euarchontoglires; Glires; Rodentia; Sciurognathi; Muroidea; Muridae; Murinae; Mus; Mus	.	.	.	.	.	.	.	ENOG4111JWX^Pleckstrin homology-like domain family B member	KEGG:mmu:208177	GO:0045180^cellular_component^basal cortex`GO:0031252^cellular_component^cell leading edge`GO:0005737^cellular_component^cytoplasm`GO:0005925^cellular_component^focal adhesion`GO:0045111^cellular_component^intermediate filament cytoskeleton`GO:0005886^cellular_component^plasma membrane`GO:0045184^biological_process^establishment of protein localization`GO:0000226^biological_process^microtubule cy…	.	.	.
TR6278|c0_g1	TR6278|c0_g1_i1	TM175_RAT^TM175_RAT^Q:181-5,H:151-209^91.53%ID^E:6e-27^RecName: Full=Endosomal/lysomomal potassium channel TMEM175 {ECO:0000250|UniProtKB:Q9BSA9};^Eukaryota; Metazoa; Chordata; Craniata; Vertebrata; Euteleostomi; Mammalia; Eutheria; Euarchontoglires; Glires; Rodentia; Sciurognathi; Muroidea; Muridae; Murinae; Rattus`TM175_RAT^TM175_RAT^Q:598-512,H:124-152^93.1%ID^E:1e-08^RecName: Full=Endosomal/l…	.	.	.	.	.	.	.	ENOG410ZP3B^Transmembrane protein 175	KEGG:rno:305623	GO:0005768^cellular_component^endosome`GO:0010008^cellular_component^endosome membrane`GO:0016021^cellular_component^integral component of membrane`GO:0005765^cellular_component^lysosomal membrane`GO:0005764^cellular_component^lysosome`GO:0022841^molecular_function^potassium ion leak channel activity`GO:0090385^biological_process^phagosome-lysosome fusion`GO:0071805^biological_process^potassium i…	.	.	.
TR6502|c0_g1	TR6502|c0_g1_i1	MARHA_RAT^MARHA_RAT^Q:1-639,H:314-528^68.52%ID^E:4e-72^RecName: Full=Probable E3 ubiquitin-protein ligase MARCH10;^Eukaryota; Metazoa; Chordata; Craniata; Vertebrata; Euteleostomi; Mammalia; Eutheria; Euarchontoglires; Glires; Rodentia; Sciurognathi; Muroidea; Muridae; Murinae; Rattus	.	TR6502|c0_g1_i1|m.94	1-639[+]	.	.	.	.	.	.	.	.	.	.
TR6522|c0_g1	TR6522|c0_g1_i1	NEDD4_MOUSE^NEDD4_MOUSE^Q:146-217,H:30-53^75%ID^E:1e-05^RecName: Full=E3 ubiquitin-protein ligase NEDD4;^Eukaryota; Metazoa; Chordata; Craniata; Vertebrata; Euteleostomi; Mammalia; Eutheria; Euarchontoglires; Glires; Rodentia; Sciurognathi; Muroidea; Muridae; Murinae; Mus; Mus	.	.	.	.	.	.	.	COG5021^ubiquitin protein ligase	KEGG:mmu:17999`KO:K10591	GO:0005938^cellular_component^cell cortex`GO:0000785^cellular_component^chromatin`GO:0005737^cellular_component^cytoplasm`GO:0005829^cellular_component^cytosol`GO:0070062^cellular_component^extracellular exosome`GO:0005794^cellular_component^Golgi apparatus`GO:0016020^cellular_component^membrane`GO:0045121^cellular_component^membrane raft`GO:0005902^cellular_component^microvillus`GO:0048471^cellu…	.	.	.
TR6552|c0_g1	TR6552|c0_g1_i1	P3C2A_PONAB^P3C2A_PONAB^Q:1-60,H:1161-1180^95%ID^E:1e-05^RecName: Full=Phosphatidylinositol 4-phosphate 3-kinase C2 domain-containing subunit alpha;^Eukaryota; Metazoa; Chordata; Craniata; Vertebrata; Euteleostomi; Mammalia; Eutheria; Euarchontoglires; Primates; Haplorrhini; Catarrhini; Hominidae; Pongo	.	.	.	.	.	.	.	COG5032^phosphatidylinositol kinase activity	KEGG:pon:100457125`KO:K00923	GO:0030136^cellular_component^clathrin-coated vesicle`GO:0005737^cellular_component^cytoplasm`GO:0005794^cellular_component^Golgi apparatus`GO:0005634^cellular_component^nucleus`GO:0005886^cellular_component^plasma membrane`GO:0031982^cellular_component^vesicle`GO:0035005^molecular_function^1-phosphatidylinositol-4-phosphate 3-kinase activity`GO:0005524^molecular_function^ATP binding`GO:0035091^m…	.	.	.
TR6555|c0_g1	TR6555|c0_g1_i1	LORF1_MOUSE^LORF1_MOUSE^Q:242-33,H:183-252^58.57%ID^E:2e-21^RecName: Full=LINE-1 retrotransposable element ORF1 protein;^Eukaryota; Metazoa; Chordata; Craniata; Vertebrata; Euteleostomi; Mammalia; Eutheria; Euarchontoglires; Glires; Rodentia; Sciurognathi; Muroidea; Muridae; Murinae; Mus; Mus	.	.	.	.	.	.	.	.	.	GO:0005737^cellular_component^cytoplasm`GO:0005730^cellular_component^nucleolus`GO:0000166^molecular_function^nucleotide binding	.	.	.
TR6662|c0_g1	TR6662|c0_g1_i1	ILF2_PONAB^ILF2_PONAB^Q:92-3,H:264-293^83.33%ID^E:8e-18^RecName: Full=Interleukin enhancer-binding factor 2;^Eukaryota; Metazoa; Chordata; Craniata; Vertebrata; Euteleostomi; Mammalia; Eutheria; Euarchontoglires; Primates; Haplorrhini; Catarrhini; Hominidae; Pongo`ILF2_PONAB^ILF2_PONAB^Q:277-149,H:226-269^66.67%ID^E:8e-18^RecName: Full=Interleukin enhancer-binding factor 2;^Eukaryota; Metazoa; Ch…	.	.	.	.	.	.	.	ENOG410XQCJ^Interleukin enhancer binding factor 2	KEGG:pon:100172468`KEGG:pon:100189627`KO:K13089	GO:0005737^cellular_component^cytoplasm`GO:0030529^cellular_component^intracellular ribonucleoprotein complex`GO:0005730^cellular_component^nucleolus`GO:0005634^cellular_component^nucleus`GO:0005524^molecular_function^ATP binding`GO:0003677^molecular_function^DNA binding`GO:0003725^molecular_function^double-stranded RNA binding`GO:0016740^molecular_function^transferase activity`GO:0006955^biologi…	.	.	.
TR6781|c0_g1	TR6781|c0_g1_i1	TAF6_HUMAN^TAF6_HUMAN^Q:24-92,H:642-664^100%ID^E:8e-07^RecName: Full=Transcription initiation factor TFIID subunit 6;^Eukaryota; Metazoa; Chordata; Craniata; Vertebrata; Euteleostomi; Mammalia; Eutheria; Euarchontoglires; Primates; Haplorrhini; Catarrhini; Hominidae; Homo	.	.	.	.	.	.	.	COG5095^Transcription initiation factor TFIID	KEGG:hsa:6878`KO:K03131	GO:0005737^cellular_component^cytoplasm`GO:0071339^cellular_component^MLL1 complex`GO:0005654^cellular_component^nucleoplasm`GO:0005634^cellular_component^nucleus`GO:0005669^cellular_component^transcription factor TFIID complex`GO:0033276^cellular_component^transcription factor TFTC complex`GO:0003677^molecular_function^DNA binding`GO:0003700^molecular_function^transcription factor activity, sequ…	.	.	.
TR6781|c0_g2	TR6781|c0_g2_i1	TAF6_HUMAN^TAF6_HUMAN^Q:67-135,H:642-664^100%ID^E:9e-07^RecName: Full=Transcription initiation factor TFIID subunit 6;^Eukaryota; Metazoa; Chordata; Craniata; Vertebrata; Euteleostomi; Mammalia; Eutheria; Euarchontoglires; Primates; Haplorrhini; Catarrhini; Hominidae; Homo	.	.	.	.	.	.	.	COG5095^Transcription initiation factor TFIID	KEGG:hsa:6878`KO:K03131	GO:0005737^cellular_component^cytoplasm`GO:0071339^cellular_component^MLL1 complex`GO:0005654^cellular_component^nucleoplasm`GO:0005634^cellular_component^nucleus`GO:0005669^cellular_component^transcription factor TFIID complex`GO:0033276^cellular_component^transcription factor TFTC complex`GO:0003677^molecular_function^DNA binding`GO:0003700^molecular_function^transcription factor activity, sequ…	.	.	.
TR6862|c0_g1	TR6862|c0_g1_i1	GAG_KORV^GAG_KORV^Q:135-22,H:1-38^65.79%ID^E:2e-10^RecName: Full=Gag polyprotein;^Viruses; Retro-transcribing viruses; Retroviridae; Orthoretrovirinae; Gammaretrovirus; unclassified Gammaretrovirus	.	.	.	.	.	.	.	.	.	GO:0020002^cellular_component^host cell plasma membrane`GO:0016020^cellular_component^membrane`GO:0019013^cellular_component^viral nucleocapsid`GO:0003723^molecular_function^RNA binding`GO:0039660^molecular_function^structural constituent of virion`GO:0008270^molecular_function^zinc ion binding`GO:0039702^biological_process^viral budding via host ESCRT complex`GO:0019076^biological_process^viral …	.	.	.
TR6967|c0_g1	TR6967|c0_g1_i1	HEAT3_HUMAN^HEAT3_HUMAN^Q:122-3,H:1-40^85%ID^E:3e-10^RecName: Full=HEAT repeat-containing protein 3;^Eukaryota; Metazoa; Chordata; Craniata; Vertebrata; Euteleostomi; Mammalia; Eutheria; Euarchontoglires; Primates; Haplorrhini; Catarrhini; Hominidae; Homo	.	.	.	.	.	.	.	ENOG410Y5P1^HEAT repeat containing 3	KEGG:hsa:55027	.	.	.	.
TR7550|c0_g1	TR7550|c0_g1_i1	ANFY1_MOUSE^ANFY1_MOUSE^Q:233-99,H:1125-1169^97.78%ID^E:3e-23^RecName: Full=Rabankyrin-5 {ECO:0000303|PubMed:15328530};^Eukaryota; Metazoa; Chordata; Craniata; Vertebrata; Euteleostomi; Mammalia; Eutheria; Euarchontoglires; Glires; Rodentia; Sciurognathi; Muroidea; Muridae; Murinae; Mus; Mus`ANFY1_MOUSE^ANFY1_MOUSE^Q:764-660,H:1091-1125^88.57%ID^E:1e-14^RecName: Full=Rabankyrin-5 {ECO:0000303|Pub…	.	.	.	.	.	.	.	COG0666^Ankyrin Repeat	KEGG:mmu:11736	GO:0016023^cellular_component^cytoplasmic, membrane-bounded vesicle`GO:0005769^cellular_component^early endosome`GO:0010008^cellular_component^endosome membrane`GO:0070062^cellular_component^extracellular exosome`GO:0005765^cellular_component^lysosomal membrane`GO:0044354^cellular_component^macropinosome`GO:0016020^cellular_component^membrane`GO:0030904^cellular_component^retromer complex`GO:0046…	.	.	.
TR7662|c0_g1	TR7662|c0_g1_i1	REEP3_MOUSE^REEP3_MOUSE^Q:320-3,H:5-110^90.57%ID^E:3e-61^RecName: Full=Receptor expression-enhancing protein 3;^Eukaryota; Metazoa; Chordata; Craniata; Vertebrata; Euteleostomi; Mammalia; Eutheria; Euarchontoglires; Glires; Rodentia; Sciurognathi; Muroidea; Muridae; Murinae; Mus; Mus	.	TR7662|c0_g1_i1|m.106	320-3[-]	.	.	.	.	.	.	.	.	.	.
TR7784|c0_g1	TR7784|c0_g1_i1	TSP3_HUMAN^TSP3_HUMAN^Q:173-45,H:182-224^81.4%ID^E:3e-15^RecName: Full=Thrombospondin-3;^Eukaryota; Metazoa; Chordata; Craniata; Vertebrata; Euteleostomi; Mammalia; Eutheria; Euarchontoglires; Primates; Haplorrhini; Catarrhini; Hominidae; Homo	.	.	.	.	.	.	.	ENOG410XQKE^thrombospondin	KEGG:hsa:7059`KO:K04659	GO:0005576^cellular_component^extracellular region`GO:0048471^cellular_component^perinuclear region of cytoplasm`GO:0005509^molecular_function^calcium ion binding`GO:0008201^molecular_function^heparin binding`GO:0060346^biological_process^bone trabecula formation`GO:0007160^biological_process^cell-matrix adhesion`GO:0003417^biological_process^growth plate cartilage development`GO:0043931^biologic…	.	.	.
TR7805|c0_g1	TR7805|c0_g1_i1	RFXK_MOUSE^RFXK_MOUSE^Q:136-5,H:63-108^65.22%ID^E:7e-09^RecName: Full=DNA-binding protein RFXANK;^Eukaryota; Metazoa; Chordata; Craniata; Vertebrata; Euteleostomi; Mammalia; Eutheria; Euarchontoglires; Glires; Rodentia; Sciurognathi; Muroidea; Muridae; Murinae; Mus; Mus	.	TR7805|c0_g1_i1|m.109	3-326[+]	.	.	.	.	.	.	.	.	.	.
TR7852|c0_g1	TR7852|c0_g1_i1	GP1BA_MOUSE^GP1BA_MOUSE^Q:4-120,H:333-371^71.79%ID^E:2e-08^RecName: Full=Platelet glycoprotein Ib alpha chain;^Eukaryota; Metazoa; Chordata; Craniata; Vertebrata; Euteleostomi; Mammalia; Eutheria; Euarchontoglires; Glires; Rodentia; Sciurognathi; Muroidea; Muridae; Murinae; Mus; Mus	.	TR7852|c0_g1_i1|m.110	1-360[+]	.	.	.	.	.	.	.	.	.	.
TR7888|c0_g1	TR7888|c0_g1_i1	B9D1_RAT^B9D1_RAT^Q:228-160,H:135-157^100%ID^E:1e-08^RecName: Full=B9 domain-containing protein 1;^Eukaryota; Metazoa; Chordata; Craniata; Vertebrata; Euteleostomi; Mammalia; Eutheria; Euarchontoglires; Glires; Rodentia; Sciurognathi; Muroidea; Muridae; Murinae; Rattus	.	.	.	.	.	.	.	ENOG410XP62^cilium morphogenesis	KEGG:rno:100911746`KEGG:rno:287383`KO:K16744	GO:0005813^cellular_component^centrosome`GO:0036064^cellular_component^ciliary basal body`GO:0035869^cellular_component^ciliary transition zone`GO:0005737^cellular_component^cytoplasm`GO:0036038^cellular_component^TCTN-B9D complex`GO:0008158^molecular_function^hedgehog receptor activity`GO:0042384^biological_process^cilium assembly`GO:0060271^biological_process^cilium morphogenesis`GO:0007224^bio…	.	.	.
TR7944|c0_g1	TR7944|c0_g1_i1	S15A3_RAT^S15A3_RAT^Q:3-86,H:400-427^100%ID^E:5e-09^RecName: Full=Solute carrier family 15 member 3;^Eukaryota; Metazoa; Chordata; Craniata; Vertebrata; Euteleostomi; Mammalia; Eutheria; Euarchontoglires; Glires; Rodentia; Sciurognathi; Muroidea; Muridae; Murinae; Rattus	.	.	.	.	.	.	.	COG3104^transporter	KEGG:rno:246239`KO:K14638	GO:0016021^cellular_component^integral component of membrane`GO:0005765^cellular_component^lysosomal membrane`GO:0005427^molecular_function^proton-dependent oligopeptide secondary active transmembrane transporter activity`GO:0015293^molecular_function^symporter activity`GO:0035672^biological_process^oligopeptide transmembrane transport`GO:0030163^biological_process^protein catabolic process`GO:00…	.	.	.
TR7959|c0_g1	TR7959|c0_g1_i1	OMGP_MOUSE^OMGP_MOUSE^Q:486-1,H:169-331^89.57%ID^E:8e-100^RecName: Full=Oligodendrocyte-myelin glycoprotein;^Eukaryota; Metazoa; Chordata; Craniata; Vertebrata; Euteleostomi; Mammalia; Eutheria; Euarchontoglires; Glires; Rodentia; Sciurognathi; Muroidea; Muridae; Murinae; Mus; Mus	.	TR7959|c0_g1_i1|m.112	486-1[-]	.	.	.	.	.	.	.	.	.	.
TR7963|c0_g1	TR7963|c0_g1_i1	PACE1_MOUSE^PACE1_MOUSE^Q:448-260,H:319-381^96.83%ID^E:1e-31^RecName: Full=Protein-associating with the carboxyl-terminal domain of ezrin;^Eukaryota; Metazoa; Chordata; Craniata; Vertebrata; Euteleostomi; Mammalia; Eutheria; Euarchontoglires; Glires; Rodentia; Sciurognathi; Muroidea; Muridae; Murinae; Mus; Mus	.	.	.	.	.	.	.	ENOG410XQTG^S. cerevisiae	KEGG:mmu:240880`KO:K17542	GO:0005737^cellular_component^cytoplasm`GO:0005794^cellular_component^Golgi apparatus`GO:0030027^cellular_component^lamellipodium`GO:0005524^molecular_function^ATP binding`GO:0004672^molecular_function^protein kinase activity	.	.	.
TR7993|c0_g1	TR7993|c0_g1_i1	APC4_MOUSE^APC4_MOUSE^Q:285-344,H:542-561^100%ID^E:6e-06^RecName: Full=Anaphase-promoting complex subunit 4;^Eukaryota; Metazoa; Chordata; Craniata; Vertebrata; Euteleostomi; Mammalia; Eutheria; Euarchontoglires; Glires; Rodentia; Sciurognathi; Muroidea; Muridae; Murinae; Mus; Mus	.	.	.	.	.	.	.	ENOG410XPXK^anaphase promoting complex subunit 4	KEGG:mmu:52206`KO:K03351	GO:0005680^cellular_component^anaphase-promoting complex`GO:0005634^cellular_component^nucleus`GO:0019903^molecular_function^protein phosphatase binding`GO:0031145^biological_process^anaphase-promoting complex-dependent proteasomal ubiquitin-dependent protein catabolic process`GO:0051301^biological_process^cell division`GO:0007067^biological_process^mitotic nuclear division`GO:0070979^biological_…	.	.	.
TR8048|c0_g1	TR8048|c0_g1_i1	LORF2_MOUSE^LORF2_MOUSE^Q:88-339,H:320-405^53.49%ID^E:2e-08^RecName: Full=LINE-1 retrotransposable element ORF2 protein;^Eukaryota; Metazoa; Chordata; Craniata; Vertebrata; Euteleostomi; Mammalia; Eutheria; Euarchontoglires; Glires; Rodentia; Sciurognathi; Muroidea; Muridae; Murinae; Mus; Mus	.	.	.	.	.	.	.	ENOG41120A8^NA	.	GO:0004519^molecular_function^endonuclease activity`GO:0046872^molecular_function^metal ion binding`GO:0003964^molecular_function^RNA-directed DNA polymerase activity`GO:0006310^biological_process^DNA recombination	.	.	.
TR8068|c0_g1	TR8068|c0_g1_i1	SRCRM_HUMAN^SRCRM_HUMAN^Q:109-303,H:327-391^69.23%ID^E:4e-24^RecName: Full=Scavenger receptor cysteine-rich domain-containing protein SCART1;^Eukaryota; Metazoa; Chordata; Craniata; Vertebrata; Euteleostomi; Mammalia; Eutheria; Euarchontoglires; Primates; Haplorrhini; Catarrhini; Hominidae; Homo`SRCRM_HUMAN^SRCRM_HUMAN^Q:97-303,H:227-291^40.58%ID^E:9e-09^RecName: Full=Scavenger receptor cysteine-…	.	TR8068|c0_g1_i1|m.114	303-1[-]	.	.	.	.	.	.	.	.	.	.
TR8071|c0_g1	TR8071|c0_g1_i1	LORF1_MOUSE^LORF1_MOUSE^Q:250-77,H:295-347^50%ID^E:5e-08^RecName: Full=LINE-1 retrotransposable element ORF1 protein;^Eukaryota; Metazoa; Chordata; Craniata; Vertebrata; Euteleostomi; Mammalia; Eutheria; Euarchontoglires; Glires; Rodentia; Sciurognathi; Muroidea; Muridae; Murinae; Mus; Mus	.	.	.	.	.	.	.	.	.	GO:0005737^cellular_component^cytoplasm`GO:0005730^cellular_component^nucleolus`GO:0000166^molecular_function^nucleotide binding	.	.	.
TR8199|c0_g1	TR8199|c0_g1_i1	ZMYM2_PONAB^ZMYM2_PONAB^Q:2-70,H:852-874^100%ID^E:8e-07^RecName: Full=Zinc finger MYM-type protein 2;^Eukaryota; Metazoa; Chordata; Craniata; Vertebrata; Euteleostomi; Mammalia; Eutheria; Euarchontoglires; Primates; Haplorrhini; Catarrhini; Hominidae; Pongo	.	.	.	.	.	.	.	ENOG410XQR6^zinc finger, MYM-type	KEGG:pon:100174301	GO:0005634^cellular_component^nucleus`GO:0008270^molecular_function^zinc ion binding`GO:0006355^biological_process^regulation of transcription, DNA-templated`GO:0006351^biological_process^transcription, DNA-templated	.	.	.
TR8502|c0_g1	TR8502|c0_g1_i1	CE112_MOUSE^CE112_MOUSE^Q:260-358,H:547-579^75.76%ID^E:2e-07^RecName: Full=Centrosomal protein of 112 kDa;^Eukaryota; Metazoa; Chordata; Craniata; Vertebrata; Euteleostomi; Mammalia; Eutheria; Euarchontoglires; Glires; Rodentia; Sciurognathi; Muroidea; Muridae; Murinae; Mus; Mus	.	.	.	.	.	.	.	ENOG410ZK97^centrosomal protein 112kDa	KEGG:mmu:76380`KO:K16767	GO:0005813^cellular_component^centrosome`GO:0005737^cellular_component^cytoplasm`GO:0060077^cellular_component^inhibitory synapse`GO:0005886^cellular_component^plasma membrane`GO:0097120^biological_process^receptor localization to synapse	.	.	.
TR8635|c0_g1	TR8635|c0_g1_i1	CML1_MOUSE^CML1_MOUSE^Q:351-1,H:230-346^90.6%ID^E:4e-55^RecName: Full=Chemokine-like receptor 1;^Eukaryota; Metazoa; Chordata; Craniata; Vertebrata; Euteleostomi; Mammalia; Eutheria; Euarchontoglires; Glires; Rodentia; Sciurognathi; Muroidea; Muridae; Murinae; Mus; Mus	.	TR8635|c0_g1_i1|m.126	351-1[-]	.	.	.	.	.	.	.	.	.	.
TR8730|c1_g1	TR8730|c1_g1_i1	LORF2_MOUSE^LORF2_MOUSE^Q:232-53,H:789-848^76.67%ID^E:5e-23^RecName: Full=LINE-1 retrotransposable element ORF2 protein;^Eukaryota; Metazoa; Chordata; Craniata; Vertebrata; Euteleostomi; Mammalia; Eutheria; Euarchontoglires; Glires; Rodentia; Sciurognathi; Muroidea; Muridae; Murinae; Mus; Mus	.	.	.	.	.	.	.	ENOG41120A8^NA	.	GO:0004519^molecular_function^endonuclease activity`GO:0046872^molecular_function^metal ion binding`GO:0003964^molecular_function^RNA-directed DNA polymerase activity`GO:0006310^biological_process^DNA recombination	.	.	.
TR8860|c0_g1	TR8860|c0_g1_i1	KCC1G_HUMAN^KCC1G_HUMAN^Q:2-106,H:442-476^100%ID^E:1e-15^RecName: Full=Calcium/calmodulin-dependent protein kinase type 1G;^Eukaryota; Metazoa; Chordata; Craniata; Vertebrata; Euteleostomi; Mammalia; Eutheria; Euarchontoglires; Primates; Haplorrhini; Catarrhini; Hominidae; Homo	.	.	.	.	.	.	.	ENOG410XRMJ^calcium-dependent protein kinase	KEGG:hsa:57172`KO:K08794	GO:0005954^cellular_component^calcium- and calmodulin-dependent protein kinase complex`GO:0000139^cellular_component^Golgi membrane`GO:0043005^cellular_component^neuron projection`GO:0005886^cellular_component^plasma membrane`GO:0005524^molecular_function^ATP binding`GO:0004683^molecular_function^calmodulin-dependent protein kinase activity	.	.	.
TR8887|c0_g2	TR8887|c0_g2_i1	LORF2_MOUSE^LORF2_MOUSE^Q:204-10,H:746-810^61.54%ID^E:4e-19^RecName: Full=LINE-1 retrotransposable element ORF2 protein;^Eukaryota; Metazoa; Chordata; Craniata; Vertebrata; Euteleostomi; Mammalia; Eutheria; Euarchontoglires; Glires; Rodentia; Sciurognathi; Muroidea; Muridae; Murinae; Mus; Mus`LORF2_MOUSE^LORF2_MOUSE^Q:268-218,H:725-741^82.35%ID^E:4e-19^RecName: Full=LINE-1 retrotransposable eleme…	.	.	.	.	.	.	.	ENOG41120A8^NA	.	GO:0004519^molecular_function^endonuclease activity`GO:0046872^molecular_function^metal ion binding`GO:0003964^molecular_function^RNA-directed DNA polymerase activity`GO:0006310^biological_process^DNA recombination	.	.	.
TR8929|c0_g1	TR8929|c0_g1_i1	LRC45_MOUSE^LRC45_MOUSE^Q:259-140,H:376-415^85%ID^E:2e-18^RecName: Full=Leucine-rich repeat-containing protein 45;^Eukaryota; Metazoa; Chordata; Craniata; Vertebrata; Euteleostomi; Mammalia; Eutheria; Euarchontoglires; Glires; Rodentia; Sciurognathi; Muroidea; Muridae; Murinae; Mus; Mus`LRC45_MOUSE^LRC45_MOUSE^Q:89-3,H:408-436^72.41%ID^E:2e-18^RecName: Full=Leucine-rich repeat-containing protein …	.	.	.	.	.	.	.	ENOG410ZBX3^leucine Rich Repeat	KEGG:mmu:217366	GO:0005813^cellular_component^centrosome`GO:0005737^cellular_component^cytoplasm`GO:0005654^cellular_component^nucleoplasm`GO:0005886^cellular_component^plasma membrane	.	.	.
TR8935|c1_g1	TR8935|c1_g1_i1	DRS7B_RAT^DRS7B_RAT^Q:298-194,H:172-206^85.71%ID^E:6e-11^RecName: Full=Dehydrogenase/reductase SDR family member 7B;^Eukaryota; Metazoa; Chordata; Craniata; Vertebrata; Euteleostomi; Mammalia; Eutheria; Euarchontoglires; Glires; Rodentia; Sciurognathi; Muroidea; Muridae; Murinae; Rattus	.	.	.	.	.	.	.	COG1028^Dehydrogenase reductase	KEGG:rno:287380`KO:K11166	GO:0005789^cellular_component^endoplasmic reticulum membrane`GO:0016021^cellular_component^integral component of membrane`GO:0016491^molecular_function^oxidoreductase activity	.	.	.
TR8972|c0_g1	TR8972|c0_g1_i1	PARP4_HUMAN^PARP4_HUMAN^Q:454-2,H:258-408^80.79%ID^E:3e-77^RecName: Full=Poly [ADP-ribose] polymerase 4;^Eukaryota; Metazoa; Chordata; Craniata; Vertebrata; Euteleostomi; Mammalia; Eutheria; Euarchontoglires; Primates; Haplorrhini; Catarrhini; Hominidae; Homo	.	TR8972|c0_g1_i1|m.129	457-2[-]	.	.	.	.	.	.	.	.	.	.
TR9089|c0_g1	TR9089|c0_g1_i1	XPO7_MOUSE^XPO7_MOUSE^Q:1-90,H:959-988^76.67%ID^E:1e-07^RecName: Full=Exportin-7;^Eukaryota; Metazoa; Chordata; Craniata; Vertebrata; Euteleostomi; Mammalia; Eutheria; Euarchontoglires; Glires; Rodentia; Sciurognathi; Muroidea; Muridae; Murinae; Mus; Mus	.	.	.	.	.	.	.	ENOG410XRPR^ran binding protein	KEGG:mmu:65246`KO:K18460	GO:0005737^cellular_component^cytoplasm`GO:0005643^cellular_component^nuclear pore`GO:0005634^cellular_component^nucleus`GO:0005049^molecular_function^nuclear export signal receptor activity`GO:0008536^molecular_function^Ran GTPase binding`GO:0051028^biological_process^mRNA transport`GO:0006913^biological_process^nucleocytoplasmic transport`GO:0006611^biological_process^protein export from nucleus	.	.	.
TR9089|c0_g2	TR9089|c0_g2_i1	XPO7_MOUSE^XPO7_MOUSE^Q:1-90,H:959-988^76.67%ID^E:1e-07^RecName: Full=Exportin-7;^Eukaryota; Metazoa; Chordata; Craniata; Vertebrata; Euteleostomi; Mammalia; Eutheria; Euarchontoglires; Glires; Rodentia; Sciurognathi; Muroidea; Muridae; Murinae; Mus; Mus	.	.	.	.	.	.	.	ENOG410XRPR^ran binding protein	KEGG:mmu:65246`KO:K18460	GO:0005737^cellular_component^cytoplasm`GO:0005643^cellular_component^nuclear pore`GO:0005634^cellular_component^nucleus`GO:0005049^molecular_function^nuclear export signal receptor activity`GO:0008536^molecular_function^Ran GTPase binding`GO:0051028^biological_process^mRNA transport`GO:0006913^biological_process^nucleocytoplasmic transport`GO:0006611^biological_process^protein export from nucleus	.	.	.
TR9094|c0_g1	TR9094|c0_g1_i1	TICRR_MOUSE^TICRR_MOUSE^Q:3-251,H:1085-1167^72.29%ID^E:2e-29^RecName: Full=Treslin;^Eukaryota; Metazoa; Chordata; Craniata; Vertebrata; Euteleostomi; Mammalia; Eutheria; Euarchontoglires; Glires; Rodentia; Sciurognathi; Muroidea; Muridae; Murinae; Mus; Mus	.	.	.	.	.	.	.	ENOG410Y8R6^TopBP1-interacting, checkpoint, and replication regulator	KEGG:mmu:77011	GO:0005654^cellular_component^nucleoplasm`GO:0005634^cellular_component^nucleus`GO:0003682^molecular_function^chromatin binding`GO:0000075^biological_process^cell cycle checkpoint`GO:0006281^biological_process^DNA repair`GO:0006260^biological_process^DNA replication`GO:0001731^biological_process^formation of translation preinitiation complex`GO:0033314^biological_process^mitotic DNA replication c…	.	.	.
TR9097|c1_g1	TR9097|c1_g1_i1	STIL_MOUSE^STIL_MOUSE^Q:3-653,H:15-231^88.94%ID^E:2e-128^RecName: Full=SCL-interrupting locus protein homolog;^Eukaryota; Metazoa; Chordata; Craniata; Vertebrata; Euteleostomi; Mammalia; Eutheria; Euarchontoglires; Glires; Rodentia; Sciurognathi; Muroidea; Muridae; Murinae; Mus; Mus	.	TR9097|c1_g1_i1|m.133	3-653[+]	.	.	.	.	.	.	.	.	.	.
TR9108|c0_g1	TR9108|c0_g1_i1	LIN1_NYCCO^LIN1_NYCCO^Q:120-4,H:508-546^74.36%ID^E:5e-09^RecName: Full=LINE-1 reverse transcriptase homolog;^Eukaryota; Metazoa; Chordata; Craniata; Vertebrata; Euteleostomi; Mammalia; Eutheria; Euarchontoglires; Primates; Strepsirrhini; Lorisiformes; Lorisidae; Nycticebus	.	.	.	.	.	.	.	.	.	GO:0046872^molecular_function^metal ion binding`GO:0003964^molecular_function^RNA-directed DNA polymerase activity	.	.	.
TR9148|c0_g1	TR9148|c0_g1_i1	LORF2_MOUSE^LORF2_MOUSE^Q:148-243,H:866-897^78.12%ID^E:8e-10^RecName: Full=LINE-1 retrotransposable element ORF2 protein;^Eukaryota; Metazoa; Chordata; Craniata; Vertebrata; Euteleostomi; Mammalia; Eutheria; Euarchontoglires; Glires; Rodentia; Sciurognathi; Muroidea; Muridae; Murinae; Mus; Mus	.	.	.	.	.	.	.	ENOG41120A8^NA	.	GO:0004519^molecular_function^endonuclease activity`GO:0046872^molecular_function^metal ion binding`GO:0003964^molecular_function^RNA-directed DNA polymerase activity`GO:0006310^biological_process^DNA recombination	.	.	.
TR9161|c0_g1	TR9161|c0_g1_i1	SEBOX_MOUSE^SEBOX_MOUSE^Q:16-552,H:10-189^83.89%ID^E:5e-91^RecName: Full=Homeobox protein SEBOX;^Eukaryota; Metazoa; Chordata; Craniata; Vertebrata; Euteleostomi; Mammalia; Eutheria; Euarchontoglires; Glires; Rodentia; Sciurognathi; Muroidea; Muridae; Murinae; Mus; Mus	.	TR9161|c0_g1_i1|m.134	1-558[+]	.	.	.	.	.	.	.	.	.	.
TR9175|c0_g1	TR9175|c0_g1_i1	LRC61_MOUSE^LRC61_MOUSE^Q:51-686,H:48-259^90.57%ID^E:9e-110^RecName: Full=Leucine-rich repeat-containing protein 61;^Eukaryota; Metazoa; Chordata; Craniata; Vertebrata; Euteleostomi; Mammalia; Eutheria; Euarchontoglires; Glires; Rodentia; Sciurognathi; Muroidea; Muridae; Murinae; Mus; Mus	.	TR9175|c0_g1_i1|m.135	3-689[+]	.	.	.	.	.	.	.	.	.	.
TR9183|c0_g1	TR9183|c0_g1_i1	PAPD7_MOUSE^PAPD7_MOUSE^Q:2-70,H:293-315^91.3%ID^E:9e-07^RecName: Full=Non-canonical poly(A) RNA polymerase PAPD7;^Eukaryota; Metazoa; Chordata; Craniata; Vertebrata; Euteleostomi; Mammalia; Eutheria; Euarchontoglires; Glires; Rodentia; Sciurognathi; Muroidea; Muridae; Murinae; Mus; Mus	.	.	.	.	.	.	.	COG5260^domain) containing	.	GO:0005737^cellular_component^cytoplasm`GO:0005654^cellular_component^nucleoplasm`GO:0005634^cellular_component^nucleus`GO:0003677^molecular_function^DNA binding`GO:0003887^molecular_function^DNA-directed DNA polymerase activity`GO:0046872^molecular_function^metal ion binding`GO:0004652^molecular_function^polynucleotide adenylyltransferase activity`GO:0051301^biological_process^cell division`GO:0…	.	.	.
TR9388|c0_g1	TR9388|c0_g1_i1	LORF1_MOUSE^LORF1_MOUSE^Q:102-260,H:198-250^54.72%ID^E:1e-12^RecName: Full=LINE-1 retrotransposable element ORF1 protein;^Eukaryota; Metazoa; Chordata; Craniata; Vertebrata; Euteleostomi; Mammalia; Eutheria; Euarchontoglires; Glires; Rodentia; Sciurognathi; Muroidea; Muridae; Murinae; Mus; Mus`LORF1_MOUSE^LORF1_MOUSE^Q:1-87,H:164-192^58.62%ID^E:1e-12^RecName: Full=LINE-1 retrotransposable element…	.	.	.	.	.	.	.	.	.	GO:0005737^cellular_component^cytoplasm`GO:0005730^cellular_component^nucleolus`GO:0000166^molecular_function^nucleotide binding	.	.	.
TR9508|c0_g1	TR9508|c0_g1_i1	MMSA_RAT^MMSA_RAT^Q:281-3,H:324-416^96.77%ID^E:8e-57^RecName: Full=Methylmalonate-semialdehyde dehydrogenase [acylating], mitochondrial;^Eukaryota; Metazoa; Chordata; Craniata; Vertebrata; Euteleostomi; Mammalia; Eutheria; Euarchontoglires; Glires; Rodentia; Sciurognathi; Muroidea; Muridae; Murinae; Rattus	.	.	.	.	.	.	.	ENOG410XNP1^Dehydrogenase	KEGG:rno:81708`KO:K00140	GO:0005739^cellular_component^mitochondrion`GO:0004029^molecular_function^aldehyde dehydrogenase (NAD) activity`GO:0000062^molecular_function^fatty-acyl-CoA binding`GO:0018478^molecular_function^malonate-semialdehyde dehydrogenase (acetylating) activity`GO:0004491^molecular_function^methylmalonate-semialdehyde dehydrogenase (acylating) activity`GO:0016790^molecular_function^thiolester hydrolase a…	.	.	.
TR9524|c0_g2	TR9524|c0_g2_i1	TCPE_MOUSE^TCPE_MOUSE^Q:406-465,H:291-310^100%ID^E:6e-06^RecName: Full=T-complex protein 1 subunit epsilon;^Eukaryota; Metazoa; Chordata; Craniata; Vertebrata; Euteleostomi; Mammalia; Eutheria; Euarchontoglires; Glires; Rodentia; Sciurognathi; Muroidea; Muridae; Murinae; Mus; Mus	.	.	.	.	.	.	.	COG0459^Prevents misfolding and promotes the refolding and proper assembly of unfolded polypeptides generated under stress conditions (By similarity)	KEGG:mmu:12465`KO:K09497	GO:0044297^cellular_component^cell body`GO:0005813^cellular_component^centrosome`GO:0005832^cellular_component^chaperonin-containing T-complex`GO:0005737^cellular_component^cytoplasm`GO:0070062^cellular_component^extracellular exosome`GO:0005874^cellular_component^microtubule`GO:0043209^cellular_component^myelin sheath`GO:0005730^cellular_component^nucleolus`GO:0002199^cellular_component^zona pel…	.	.	.
TR9536|c0_g1	TR9536|c0_g1_i1	CA2D3_RAT^CA2D3_RAT^Q:89-427,H:28-140^100%ID^E:5e-58^RecName: Full=Voltage-dependent calcium channel subunit alpha-2/delta-3;^Eukaryota; Metazoa; Chordata; Craniata; Vertebrata; Euteleostomi; Mammalia; Eutheria; Euarchontoglires; Glires; Rodentia; Sciurognathi; Muroidea; Muridae; Murinae; Rattus	.	TR9536|c0_g1_i1|m.136	2-430[+]	.	.	.	.	.	.	.	.	.	.
TR9536|c0_g1	TR9536|c0_g1_i1	CA2D3_RAT^CA2D3_RAT^Q:89-427,H:28-140^100%ID^E:5e-58^RecName: Full=Voltage-dependent calcium channel subunit alpha-2/delta-3;^Eukaryota; Metazoa; Chordata; Craniata; Vertebrata; Euteleostomi; Mammalia; Eutheria; Euarchontoglires; Glires; Rodentia; Sciurognathi; Muroidea; Muridae; Murinae; Rattus	.	TR9536|c0_g1_i1|m.137	430-104[-]	.	.	.	.	.	.	.	.	.	.
TR9618|c0_g1	TR9618|c0_g1_i1	ADCY3_RAT^ADCY3_RAT^Q:5-346,H:831-944^99.12%ID^E:5e-73^RecName: Full=Adenylate cyclase type 3;^Eukaryota; Metazoa; Chordata; Craniata; Vertebrata; Euteleostomi; Mammalia; Eutheria; Euarchontoglires; Glires; Rodentia; Sciurognathi; Muroidea; Muridae; Murinae; Rattus	.	TR9618|c0_g1_i1|m.139	2-346[+]	.	.	.	.	.	.	.	.	.	.
TR9618|c0_g1	TR9618|c0_g1_i1	ADCY3_RAT^ADCY3_RAT^Q:5-346,H:831-944^99.12%ID^E:5e-73^RecName: Full=Adenylate cyclase type 3;^Eukaryota; Metazoa; Chordata; Craniata; Vertebrata; Euteleostomi; Mammalia; Eutheria; Euarchontoglires; Glires; Rodentia; Sciurognathi; Muroidea; Muridae; Murinae; Rattus	.	TR9618|c0_g1_i1|m.140	346-2[-]	.	.	.	.	.	.	.	.	.	.
TR9763|c0_g1	TR9763|c0_g1_i1	AMN1_RAT^AMN1_RAT^Q:248-171,H:233-258^88.46%ID^E:4e-08^RecName: Full=Protein AMN1 homolog;^Eukaryota; Metazoa; Chordata; Craniata; Vertebrata; Euteleostomi; Mammalia; Eutheria; Euarchontoglires; Glires; Rodentia; Sciurognathi; Muroidea; Muridae; Murinae; Rattus	.	.	.	.	.	.	.	ENOG410ZYWH^antagonist of mitotic exit network 1 homolog (S. cerevisiae)	KEGG:rno:302032	.	.	.	.
TR9771|c0_g1	TR9771|c0_g1_i1	WASL_RAT^WASL_RAT^Q:174-4,H:1-57^98.25%ID^E:1e-31^RecName: Full=Neural Wiskott-Aldrich syndrome protein;^Eukaryota; Metazoa; Chordata; Craniata; Vertebrata; Euteleostomi; Mammalia; Eutheria; Euarchontoglires; Glires; Rodentia; Sciurognathi; Muroidea; Muridae; Murinae; Rattus	.	TR9771|c0_g1_i1|m.141	327-1[-]	.	.	.	.	.	.	.	.	.	.
TR9771|c0_g1	TR9771|c0_g1_i1	WASL_RAT^WASL_RAT^Q:174-4,H:1-57^98.25%ID^E:1e-31^RecName: Full=Neural Wiskott-Aldrich syndrome protein;^Eukaryota; Metazoa; Chordata; Craniata; Vertebrata; Euteleostomi; Mammalia; Eutheria; Euarchontoglires; Glires; Rodentia; Sciurognathi; Muroidea; Muridae; Murinae; Rattus	.	TR9771|c0_g1_i1|m.142	328-29[-]	.	.	.	.	.	.	.	.	.	.
TR10036|c0_g1	TR10036|c0_g1_i1	CDK4_MOUSE^CDK4_MOUSE^Q:141-64,H:118-143^92.31%ID^E:4e-12^RecName: Full=Cyclin-dependent kinase 4;^Eukaryota; Metazoa; Chordata; Craniata; Vertebrata; Euteleostomi; Mammalia; Eutheria; Euarchontoglires; Glires; Rodentia; Sciurognathi; Muroidea; Muridae; Murinae; Mus; Mus`CDK4_MOUSE^CDK4_MOUSE^Q:296-252,H:104-118^100%ID^E:4e-12^RecName: Full=Cyclin-dependent kinase 4;^Eukaryota; Metazoa; Chordata;…	.	.	.	.	.	.	.	ENOG410XPP3^Cyclin-Dependent Kinase	KEGG:mmu:12567`KO:K02089	GO:0000785^cellular_component^chromatin`GO:0000307^cellular_component^cyclin-dependent protein kinase holoenzyme complex`GO:0005829^cellular_component^cytosol`GO:0031965^cellular_component^nuclear membrane`GO:0005730^cellular_component^nucleolus`GO:0005654^cellular_component^nucleoplasm`GO:0005634^cellular_component^nucleus`GO:0048471^cellular_component^perinuclear region of cytoplasm`GO:0005667^…	.	.	.
TR10045|c0_g1	TR10045|c0_g1_i1	PPM1M_MOUSE^PPM1M_MOUSE^Q:325-203,H:358-398^90.24%ID^E:5e-18^RecName: Full=Protein phosphatase 1M;^Eukaryota; Metazoa; Chordata; Craniata; Vertebrata; Euteleostomi; Mammalia; Eutheria; Euarchontoglires; Glires; Rodentia; Sciurognathi; Muroidea; Muridae; Murinae; Mus; Mus	.	TR10045|c0_g1_i1|m.148	2-316[+]	.	.	.	.	.	.	.	.	.	.
TR10154|c0_g1	TR10154|c0_g1_i1	PKRI1_MOUSE^PKRI1_MOUSE^Q:249-67,H:60-120^96.72%ID^E:4e-37^RecName: Full=PRKR-interacting protein 1;^Eukaryota; Metazoa; Chordata; Craniata; Vertebrata; Euteleostomi; Mammalia; Eutheria; Euarchontoglires; Glires; Rodentia; Sciurognathi; Muroidea; Muridae; Murinae; Mus; Mus	.	.	.	.	.	.	.	ENOG4111T1J^PRKR interacting protein 1 (IL11 inducible)	KEGG:mmu:66801	GO:0070062^cellular_component^extracellular exosome`GO:0005730^cellular_component^nucleolus`GO:0003725^molecular_function^double-stranded RNA binding`GO:0019901^molecular_function^protein kinase binding`GO:0004860^molecular_function^protein kinase inhibitor activity`GO:1904030^biological_process^negative regulation of cyclin-dependent protein kinase activity`GO:0042326^biological_process^negative…	.	.	.
TR10309|c0_g1	TR10309|c0_g1_i1	GLTD2_MOUSE^GLTD2_MOUSE^Q:491-75,H:183-321^86.33%ID^E:2e-48^RecName: Full=Glycolipid transfer protein domain-containing protein 2;^Eukaryota; Metazoa; Chordata; Craniata; Vertebrata; Euteleostomi; Mammalia; Eutheria; Euarchontoglires; Glires; Rodentia; Sciurognathi; Muroidea; Muridae; Murinae; Mus; Mus	.	TR10309|c0_g1_i1|m.157	495-49[-]	.	.	.	.	.	.	.	.	.	.
TR10309|c0_g1	TR10309|c0_g1_i1	GLTD2_MOUSE^GLTD2_MOUSE^Q:491-75,H:183-321^86.33%ID^E:2e-48^RecName: Full=Glycolipid transfer protein domain-containing protein 2;^Eukaryota; Metazoa; Chordata; Craniata; Vertebrata; Euteleostomi; Mammalia; Eutheria; Euarchontoglires; Glires; Rodentia; Sciurognathi; Muroidea; Muridae; Murinae; Mus; Mus	.	TR10309|c0_g1_i1|m.158	494-72[-]	.	.	.	.	.	.	.	.	.	.
TR10309|c0_g1	TR10309|c0_g1_i1	GLTD2_MOUSE^GLTD2_MOUSE^Q:491-75,H:183-321^86.33%ID^E:2e-48^RecName: Full=Glycolipid transfer protein domain-containing protein 2;^Eukaryota; Metazoa; Chordata; Craniata; Vertebrata; Euteleostomi; Mammalia; Eutheria; Euarchontoglires; Glires; Rodentia; Sciurognathi; Muroidea; Muridae; Murinae; Mus; Mus	.	TR10309|c0_g1_i1|m.159	496-197[-]	.	.	.	.	.	.	.	.	.	.
TR10412|c0_g1	TR10412|c0_g1_i1	TGM4_RAT^TGM4_RAT^Q:12-170,H:615-667^75.47%ID^E:4e-19^RecName: Full=Protein-glutamine gamma-glutamyltransferase 4;^Eukaryota; Metazoa; Chordata; Craniata; Vertebrata; Euteleostomi; Mammalia; Eutheria; Euarchontoglires; Glires; Rodentia; Sciurognathi; Muroidea; Muridae; Murinae; Rattus	.	.	.	.	.	.	.	ENOG410XQEZ^transglutaminase	KEGG:rno:64679`KO:K05621	GO:0031225^cellular_component^anchored component of membrane`GO:0005576^cellular_component^extracellular region`GO:0005886^cellular_component^plasma membrane`GO:0046872^molecular_function^metal ion binding`GO:0003810^molecular_function^protein-glutamine gamma-glutamyltransferase activity`GO:0042628^biological_process^mating plug formation`GO:0018149^biological_process^peptide cross-linking	.	.	.
TR10417|c0_g2	TR10417|c0_g2_i1	CP2R1_MOUSE^CP2R1_MOUSE^Q:97-270,H:444-501^93.1%ID^E:9e-30^RecName: Full=Vitamin D 25-hydroxylase;^Eukaryota; Metazoa; Chordata; Craniata; Vertebrata; Euteleostomi; Mammalia; Eutheria; Euarchontoglires; Glires; Rodentia; Sciurognathi; Muroidea; Muridae; Murinae; Mus; Mus	.	.	.	.	.	.	.	COG2124^Cytochrome p450	KEGG:mmu:244209`KO:K07419	GO:0005789^cellular_component^endoplasmic reticulum membrane`GO:0047749^molecular_function^cholestanetriol 26-monooxygenase activity`GO:0020037^molecular_function^heme binding`GO:0005506^molecular_function^iron ion binding`GO:0008395^molecular_function^steroid hydroxylase activity`GO:0030343^molecular_function^vitamin D3 25-hydroxylase activity`GO:0036378^biological_process^calcitriol biosyntheti…	.	.	.
TR10479|c0_g1	TR10479|c0_g1_i1	MTMRB_MOUSE^MTMRB_MOUSE^Q:2-85,H:466-493^96.43%ID^E:2e-09^RecName: Full=Myotubularin-related protein 11;^Eukaryota; Metazoa; Chordata; Craniata; Vertebrata; Euteleostomi; Mammalia; Eutheria; Euarchontoglires; Glires; Rodentia; Sciurognathi; Muroidea; Muridae; Murinae; Mus; Mus	.	.	.	.	.	.	.	ENOG410XPTU^Myotubularin related protein	KEGG:mmu:194126`KO:K18085	GO:0070062^cellular_component^extracellular exosome	.	.	.
TR10515|c0_g1	TR10515|c0_g1_i1	AOXC_RAT^AOXC_RAT^Q:133-2,H:255-299^73.33%ID^E:3e-11^RecName: Full=Aldehyde oxidase 3;^Eukaryota; Metazoa; Chordata; Craniata; Vertebrata; Euteleostomi; Mammalia; Eutheria; Euarchontoglires; Glires; Rodentia; Sciurognathi; Muroidea; Muridae; Murinae; Rattus	.	.	.	.	.	.	.	.	KEGG:rno:493909`KO:K00157	GO:0005829^cellular_component^cytosol`GO:0051537^molecular_function^2 iron, 2 sulfur cluster binding`GO:0004031^molecular_function^aldehyde oxidase activity`GO:0009055^molecular_function^electron carrier activity`GO:0050660^molecular_function^flavin adenine dinucleotide binding`GO:0005506^molecular_function^iron ion binding`GO:0051287^molecular_function^NAD binding`GO:0016614^molecular_function^o…	.	.	.
TR10521|c0_g1	TR10521|c0_g1_i1	ENY2_MOUSE^ENY2_MOUSE^Q:102-1,H:3-36^85.29%ID^E:3e-10^RecName: Full=Transcription and mRNA export factor ENY2 {ECO:0000255|HAMAP-Rule:MF_03046};^Eukaryota; Metazoa; Chordata; Craniata; Vertebrata; Euteleostomi; Mammalia; Eutheria; Euarchontoglires; Glires; Rodentia; Sciurognathi; Muroidea; Muridae; Murinae; Mus; Mus	.	.	.	.	.	.	.	ENOG4111PHC^enhancer of yellow 2	KEGG:mmu:223527`KO:K11368	GO:0071819^cellular_component^DUBm complex`GO:0005643^cellular_component^nuclear pore`GO:0000124^cellular_component^SAGA complex`GO:0070390^cellular_component^transcription export complex 2`GO:0003682^molecular_function^chromatin binding`GO:0030374^molecular_function^ligand-dependent nuclear receptor transcription coactivator activity`GO:0003713^molecular_function^transcription coactivator activi…	.	.	.
TR10580|c0_g1	TR10580|c0_g1_i1	SWAHB_MOUSE^SWAHB_MOUSE^Q:259-2,H:278-363^80.23%ID^E:3e-35^RecName: Full=Ankyrin repeat domain-containing protein SOWAHB;^Eukaryota; Metazoa; Chordata; Craniata; Vertebrata; Euteleostomi; Mammalia; Eutheria; Euarchontoglires; Glires; Rodentia; Sciurognathi; Muroidea; Muridae; Murinae; Mus; Mus	.	.	.	.	.	.	.	ENOG4111QKS^sosondowah ankyrin repeat domain family member B	KEGG:mmu:78088	.	.	.	.
TR10591|c0_g1	TR10591|c0_g1_i1	LORF2_MOUSE^LORF2_MOUSE^Q:120-1,H:984-1023^55%ID^E:8e-06^RecName: Full=LINE-1 retrotransposable element ORF2 protein;^Eukaryota; Metazoa; Chordata; Craniata; Vertebrata; Euteleostomi; Mammalia; Eutheria; Euarchontoglires; Glires; Rodentia; Sciurognathi; Muroidea; Muridae; Murinae; Mus; Mus	.	.	.	.	.	.	.	ENOG41120A8^NA	.	GO:0004519^molecular_function^endonuclease activity`GO:0046872^molecular_function^metal ion binding`GO:0003964^molecular_function^RNA-directed DNA polymerase activity`GO:0006310^biological_process^DNA recombination	.	.	.
TR10633|c0_g1	TR10633|c0_g1_i1	CE295_RAT^CE295_RAT^Q:314-9,H:569-669^71.57%ID^E:5e-38^RecName: Full=Centrosomal protein of 295 kDa {ECO:0000250|UniProtKB:Q9C0D2};^Eukaryota; Metazoa; Chordata; Craniata; Vertebrata; Euteleostomi; Mammalia; Eutheria; Euarchontoglires; Glires; Rodentia; Sciurognathi; Muroidea; Muridae; Murinae; Rattus`CE295_RAT^CE295_RAT^Q:663-565,H:538-570^78.79%ID^E:7e-07^RecName: Full=Centrosomal protein of 29…	.	.	.	.	.	.	.	ENOG41124ZG^kiaa1731	.	GO:0005814^cellular_component^centriole`GO:1902117^biological_process^positive regulation of organelle assembly	.	.	.
TR10634|c0_g1	TR10634|c0_g1_i1	TRAF4_MOUSE^TRAF4_MOUSE^Q:520-344,H:202-260^84.75%ID^E:1e-27^RecName: Full=TNF receptor-associated factor 4;^Eukaryota; Metazoa; Chordata; Craniata; Vertebrata; Euteleostomi; Mammalia; Eutheria; Euarchontoglires; Glires; Rodentia; Sciurognathi; Muroidea; Muridae; Murinae; Mus; Mus`TRAF4_MOUSE^TRAF4_MOUSE^Q:163-2,H:259-312^94.44%ID^E:5e-13^RecName: Full=TNF receptor-associated factor 4;^Eukaryota;…	.	.	.	.	.	.	.	ENOG410Z7YX^TNF receptor-associated factor	KEGG:mmu:22032`KO:K09848	GO:0005923^cellular_component^bicellular tight junction`GO:0005737^cellular_component^cytoplasm`GO:0005856^cellular_component^cytoskeleton`GO:0005634^cellular_component^nucleus`GO:0048471^cellular_component^perinuclear region of cytoplasm`GO:0005886^cellular_component^plasma membrane`GO:0019901^molecular_function^protein kinase binding`GO:0031996^molecular_function^thioesterase binding`GO:0005164…	.	.	.
TR10824|c0_g1	TR10824|c0_g1_i1	RM02_MOUSE^RM02_MOUSE^Q:320-3,H:190-295^93.4%ID^E:3e-65^RecName: Full=39S ribosomal protein L2, mitochondrial;^Eukaryota; Metazoa; Chordata; Craniata; Vertebrata; Euteleostomi; Mammalia; Eutheria; Euarchontoglires; Glires; Rodentia; Sciurognathi; Muroidea; Muridae; Murinae; Mus; Mus	.	TR10824|c0_g1_i1|m.167	323-3[-]	.	.	.	.	.	.	.	.	.	.
TR10843|c0_g1	TR10843|c0_g1_i1	PKN1_BOVIN^PKN1_BOVIN^Q:144-31,H:814-851^92.11%ID^E:4e-15^RecName: Full=Serine/threonine-protein kinase N1;^Eukaryota; Metazoa; Chordata; Craniata; Vertebrata; Euteleostomi; Mammalia; Eutheria; Laurasiatheria; Cetartiodactyla; Ruminantia; Pecora; Bovidae; Bovinae; Bos	.	.	.	.	.	.	.	ENOG410XNPH^protein serine/threonine kinase activity	KEGG:bta:509080`KO:K06071	GO:0032154^cellular_component^cleavage furrow`GO:0005737^cellular_component^cytoplasm`GO:0005768^cellular_component^endosome`GO:0005622^cellular_component^intracellular`GO:0030496^cellular_component^midbody`GO:0005634^cellular_component^nucleus`GO:0005886^cellular_component^plasma membrane`GO:0050681^molecular_function^androgen receptor binding`GO:0005524^molecular_function^ATP binding`GO:0003682…	.	.	.
TR10954|c0_g1	TR10954|c0_g1_i1	IRF1_RAT^IRF1_RAT^Q:288-166,H:195-233^73.17%ID^E:8e-10^RecName: Full=Interferon regulatory factor 1;^Eukaryota; Metazoa; Chordata; Craniata; Vertebrata; Euteleostomi; Mammalia; Eutheria; Euarchontoglires; Glires; Rodentia; Sciurognathi; Muroidea; Muridae; Murinae; Rattus	.	.	.	.	.	.	.	ENOG4111HM7^regulation of CD8-positive, alpha-beta T cell proliferation	KEGG:rno:24508`KO:K09444	GO:0005737^cellular_component^cytoplasm`GO:0005634^cellular_component^nucleus`GO:0000975^molecular_function^regulatory region DNA binding`GO:0043565^molecular_function^sequence-specific DNA binding`GO:0003700^molecular_function^transcription factor activity, sequence-specific DNA binding`GO:0006915^biological_process^apoptotic process`GO:0007050^biological_process^cell cycle arrest`GO:0071359^bio…	.	.	.
TR11004|c0_g1	TR11004|c0_g1_i1	NEDD4_MOUSE^NEDD4_MOUSE^Q:2-94,H:41-71^61.29%ID^E:2e-06^RecName: Full=E3 ubiquitin-protein ligase NEDD4;^Eukaryota; Metazoa; Chordata; Craniata; Vertebrata; Euteleostomi; Mammalia; Eutheria; Euarchontoglires; Glires; Rodentia; Sciurognathi; Muroidea; Muridae; Murinae; Mus; Mus	.	.	.	.	.	.	.	COG5021^ubiquitin protein ligase	KEGG:mmu:17999`KO:K10591	GO:0005938^cellular_component^cell cortex`GO:0000785^cellular_component^chromatin`GO:0005737^cellular_component^cytoplasm`GO:0005829^cellular_component^cytosol`GO:0070062^cellular_component^extracellular exosome`GO:0005794^cellular_component^Golgi apparatus`GO:0016020^cellular_component^membrane`GO:0045121^cellular_component^membrane raft`GO:0005902^cellular_component^microvillus`GO:0048471^cellu…	.	.	.
TR11127|c0_g1	TR11127|c0_g1_i1	MSTO1_MOUSE^MSTO1_MOUSE^Q:328-197,H:211-254^93.18%ID^E:6e-53^RecName: Full=Protein misato homolog 1;^Eukaryota; Metazoa; Chordata; Craniata; Vertebrata; Euteleostomi; Mammalia; Eutheria; Euarchontoglires; Glires; Rodentia; Sciurognathi; Muroidea; Muridae; Murinae; Mus; Mus`MSTO1_MOUSE^MSTO1_MOUSE^Q:528-412,H:174-212^100%ID^E:6e-53^RecName: Full=Protein misato homolog 1;^Eukaryota; Metazoa; Chorda…	.	TR11127|c0_g1_i1|m.171	555-226[-]	.	.	.	.	.	.	.	.	.	.
TR11273|c0_g1	TR11273|c0_g1_i1	ZEP1_MOUSE^ZEP1_MOUSE^Q:270-1,H:782-871^96.67%ID^E:1e-43^RecName: Full=Zinc finger protein 40;^Eukaryota; Metazoa; Chordata; Craniata; Vertebrata; Euteleostomi; Mammalia; Eutheria; Euarchontoglires; Glires; Rodentia; Sciurognathi; Muroidea; Muridae; Murinae; Mus; Mus	.	.	.	.	.	.	.	COG5048^Zinc finger protein	.	GO:0005739^cellular_component^mitochondrion`GO:0005634^cellular_component^nucleus`GO:0003677^molecular_function^DNA binding`GO:0071837^molecular_function^HMG box domain binding`GO:0046872^molecular_function^metal ion binding`GO:0003676^molecular_function^nucleic acid binding`GO:0007275^biological_process^multicellular organism development`GO:0000122^biological_process^negative regulation of trans…	.	.	.
TR11322|c0_g2	TR11322|c0_g2_i1	ENV_GALV^ENV_GALV^Q:184-5,H:413-472^50%ID^E:1e-13^RecName: Full=Envelope glycoprotein;^Viruses; Retro-transcribing viruses; Retroviridae; Orthoretrovirinae; Gammaretrovirus	.	.	.	.	.	.	.	.	KEGG:vg:1491895	GO:0020002^cellular_component^host cell plasma membrane`GO:0016021^cellular_component^integral component of membrane`GO:0019028^cellular_component^viral capsid`GO:0019031^cellular_component^viral envelope`GO:0055036^cellular_component^virion membrane`GO:0005198^molecular_function^structural molecule activity`GO:0019064^biological_process^fusion of virus membrane with host plasma membrane`GO:00190…	.	.	.
TR11543|c0_g1	TR11543|c0_g1_i1	ACADV_RAT^ACADV_RAT^Q:138-1,H:537-589^79.25%ID^E:8e-27^RecName: Full=Very long-chain specific acyl-CoA dehydrogenase, mitochondrial;^Eukaryota; Metazoa; Chordata; Craniata; Vertebrata; Euteleostomi; Mammalia; Eutheria; Euarchontoglires; Glires; Rodentia; Sciurognathi; Muroidea; Muridae; Murinae; Rattus`ACADV_RAT^ACADV_RAT^Q:356-219,H:461-535^53.33%ID^E:8e-27^RecName: Full=Very long-chain specific…	.	TR11543|c0_g1_i1|m.178	50-358[+]	.	.	.	.	.	.	.	.	.	.
TR11669|c0_g1	TR11669|c0_g1_i1	DJC15_MOUSE^DJC15_MOUSE^Q:338-418,H:97-123^85.19%ID^E:1e-07^RecName: Full=DnaJ homolog subfamily C member 15;^Eukaryota; Metazoa; Chordata; Craniata; Vertebrata; Euteleostomi; Mammalia; Eutheria; Euarchontoglires; Glires; Rodentia; Sciurognathi; Muroidea; Muridae; Murinae; Mus; Mus	.	.	.	.	.	.	.	COG2214^DNAj domain protein	KEGG:mmu:66148`KO:K09535	GO:0016021^cellular_component^integral component of membrane`GO:0005743^cellular_component^mitochondrial inner membrane`GO:0005739^cellular_component^mitochondrion`GO:0009267^biological_process^cellular response to starvation`GO:1902957^biological_process^negative regulation of mitochondrial electron transport, NADH to ubiquinone`GO:0031333^biological_process^negative regulation of protein comple…	.	.	.
TR11747|c0_g1	TR11747|c0_g1_i1	DDX42_MOUSE^DDX42_MOUSE^Q:177-16,H:668-721^98.15%ID^E:9e-28^RecName: Full=ATP-dependent RNA helicase DDX42;^Eukaryota; Metazoa; Chordata; Craniata; Vertebrata; Euteleostomi; Mammalia; Eutheria; Euarchontoglires; Glires; Rodentia; Sciurognathi; Muroidea; Muridae; Murinae; Mus; Mus	.	.	.	.	.	.	.	ENOG410XSQV^ATP-dependent RNA helicase	KEGG:mmu:72047`KO:K12835	GO:0015030^cellular_component^Cajal body`GO:0005737^cellular_component^cytoplasm`GO:0016020^cellular_component^membrane`GO:0016607^cellular_component^nuclear speck`GO:0005654^cellular_component^nucleoplasm`GO:0005634^cellular_component^nucleus`GO:0005524^molecular_function^ATP binding`GO:0004004^molecular_function^ATP-dependent RNA helicase activity`GO:0044822^molecular_function^poly(A) RNA bindi…	.	.	.
TR11778|c0_g1	TR11778|c0_g1_i1	LORF2_MOUSE^LORF2_MOUSE^Q:96-242,H:577-625^75.51%ID^E:3e-16^RecName: Full=LINE-1 retrotransposable element ORF2 protein;^Eukaryota; Metazoa; Chordata; Craniata; Vertebrata; Euteleostomi; Mammalia; Eutheria; Euarchontoglires; Glires; Rodentia; Sciurognathi; Muroidea; Muridae; Murinae; Mus; Mus	.	.	.	.	.	.	.	ENOG41120A8^NA	.	GO:0004519^molecular_function^endonuclease activity`GO:0046872^molecular_function^metal ion binding`GO:0003964^molecular_function^RNA-directed DNA polymerase activity`GO:0006310^biological_process^DNA recombination	.	.	.
TR11869|c0_g1	TR11869|c0_g1_i1	LDHA_PONAB^LDHA_PONAB^Q:260-135,H:291-332^97.62%ID^E:3e-20^RecName: Full=L-lactate dehydrogenase A chain;^Eukaryota; Metazoa; Chordata; Craniata; Vertebrata; Euteleostomi; Mammalia; Eutheria; Euarchontoglires; Primates; Haplorrhini; Catarrhini; Hominidae; Pongo	.	.	.	.	.	.	.	COG0039^Catalyzes the reversible oxidation of malate to oxaloacetate (By similarity)	KEGG:pon:100173786`KO:K00016	GO:0005737^cellular_component^cytoplasm`GO:0004459^molecular_function^L-lactate dehydrogenase activity`GO:0005975^biological_process^carbohydrate metabolic process`GO:0019752^biological_process^carboxylic acid metabolic process	.	.	.
TR11869|c0_g2	TR11869|c0_g2_i1	LDHA_PONAB^LDHA_PONAB^Q:257-132,H:291-332^97.62%ID^E:2e-20^RecName: Full=L-lactate dehydrogenase A chain;^Eukaryota; Metazoa; Chordata; Craniata; Vertebrata; Euteleostomi; Mammalia; Eutheria; Euarchontoglires; Primates; Haplorrhini; Catarrhini; Hominidae; Pongo	.	.	.	.	.	.	.	COG0039^Catalyzes the reversible oxidation of malate to oxaloacetate (By similarity)	KEGG:pon:100173786`KO:K00016	GO:0005737^cellular_component^cytoplasm`GO:0004459^molecular_function^L-lactate dehydrogenase activity`GO:0005975^biological_process^carbohydrate metabolic process`GO:0019752^biological_process^carboxylic acid metabolic process	.	.	.
TR11927|c0_g1	TR11927|c0_g1_i1	LORF2_MOUSE^LORF2_MOUSE^Q:3-311,H:826-940^37.19%ID^E:3e-12^RecName: Full=LINE-1 retrotransposable element ORF2 protein;^Eukaryota; Metazoa; Chordata; Craniata; Vertebrata; Euteleostomi; Mammalia; Eutheria; Euarchontoglires; Glires; Rodentia; Sciurognathi; Muroidea; Muridae; Murinae; Mus; Mus	.	.	.	.	.	.	.	ENOG41120A8^NA	.	GO:0004519^molecular_function^endonuclease activity`GO:0046872^molecular_function^metal ion binding`GO:0003964^molecular_function^RNA-directed DNA polymerase activity`GO:0006310^biological_process^DNA recombination	.	.	.
TR11944|c0_g1	TR11944|c0_g1_i1	LRRN3_MOUSE^LRRN3_MOUSE^Q:197-3,H:1-65^92.31%ID^E:2e-34^RecName: Full=Leucine-rich repeat neuronal protein 3;^Eukaryota; Metazoa; Chordata; Craniata; Vertebrata; Euteleostomi; Mammalia; Eutheria; Euarchontoglires; Glires; Rodentia; Sciurognathi; Muroidea; Muridae; Murinae; Mus; Mus	.	.	.	.	.	.	.	COG4886^leucine Rich Repeat	KEGG:mmu:16981	GO:0016021^cellular_component^integral component of membrane`GO:0051965^biological_process^positive regulation of synapse assembly	.	.	.
TR11989|c0_g1	TR11989|c0_g1_i1	BACE1_CAVPO^BACE1_CAVPO^Q:158-3,H:283-334^92.31%ID^E:8e-26^RecName: Full=Beta-secretase 1;^Eukaryota; Metazoa; Chordata; Craniata; Vertebrata; Euteleostomi; Mammalia; Eutheria; Euarchontoglires; Glires; Rodentia; Hystricognathi; Caviidae; Cavia	.	.	.	.	.	.	.	ENOG410XNV7^aspartic	.	GO:0009986^cellular_component^cell surface`GO:0030659^cellular_component^cytoplasmic vesicle membrane`GO:0005783^cellular_component^endoplasmic reticulum`GO:0005768^cellular_component^endosome`GO:0005794^cellular_component^Golgi apparatus`GO:0016021^cellular_component^integral component of membrane`GO:0004190^molecular_function^aspartic-type endopeptidase activity`GO:0050435^biological_process^be…	.	.	.
TR12056|c0_g1	TR12056|c0_g1_i1	MRP4_HUMAN^MRP4_HUMAN^Q:1-78,H:871-896^84.62%ID^E:1e-05^RecName: Full=Multidrug resistance-associated protein 4;^Eukaryota; Metazoa; Chordata; Craniata; Vertebrata; Euteleostomi; Mammalia; Eutheria; Euarchontoglires; Primates; Haplorrhini; Catarrhini; Hominidae; Homo	.	.	.	.	.	.	.	COG1132^(ABC) transporter	KEGG:hsa:10257`KO:K05673	GO:0016323^cellular_component^basolateral plasma membrane`GO:0016021^cellular_component^integral component of membrane`GO:0016020^cellular_component^membrane`GO:0005886^cellular_component^plasma membrane`GO:0031088^cellular_component^platelet dense granule membrane`GO:0016404^molecular_function^15-hydroxyprostaglandin dehydrogenase (NAD+) activity`GO:0005524^molecular_function^ATP binding`GO:0042…	.	.	.
TR12184|c0_g1	TR12184|c0_g1_i1	DHX9_MOUSE^DHX9_MOUSE^Q:3-80,H:421-446^100%ID^E:2e-09^RecName: Full=ATP-dependent RNA helicase A;^Eukaryota; Metazoa; Chordata; Craniata; Vertebrata; Euteleostomi; Mammalia; Eutheria; Euarchontoglires; Glires; Rodentia; Sciurognathi; Muroidea; Muridae; Murinae; Mus; Mus	.	.	.	.	.	.	.	COG1643^helicase	KEGG:mmu:13211`KO:K13184	GO:0005813^cellular_component^centrosome`GO:0070937^cellular_component^CRD-mediated mRNA stability complex`GO:0036464^cellular_component^cytoplasmic ribonucleoprotein granule`GO:0030529^cellular_component^intracellular ribonucleoprotein complex`GO:0016020^cellular_component^membrane`GO:0005730^cellular_component^nucleolus`GO:0005654^cellular_component^nucleoplasm`GO:0005634^cellular_component^nuc…	.	.	.
TR12215|c0_g1	TR12215|c0_g1_i1	NET1_HUMAN^NET1_HUMAN^Q:577-2,H:110-301^99.48%ID^E:2e-138^RecName: Full=Netrin-1;^Eukaryota; Metazoa; Chordata; Craniata; Vertebrata; Euteleostomi; Mammalia; Eutheria; Euarchontoglires; Primates; Haplorrhini; Catarrhini; Hominidae; Homo	.	TR12215|c0_g1_i1|m.186	577-2[-]	.	.	.	.	.	.	.	.	.	.
TR12215|c0_g1	TR12215|c0_g1_i1	NET1_HUMAN^NET1_HUMAN^Q:577-2,H:110-301^99.48%ID^E:2e-138^RecName: Full=Netrin-1;^Eukaryota; Metazoa; Chordata; Craniata; Vertebrata; Euteleostomi; Mammalia; Eutheria; Euarchontoglires; Primates; Haplorrhini; Catarrhini; Hominidae; Homo	.	TR12215|c0_g1_i1|m.187	2-577[+]	.	.	.	.	.	.	.	.	.	.
TR12215|c0_g2	TR12215|c0_g2_i1	NET1_HUMAN^NET1_HUMAN^Q:577-2,H:110-301^100%ID^E:3e-139^RecName: Full=Netrin-1;^Eukaryota; Metazoa; Chordata; Craniata; Vertebrata; Euteleostomi; Mammalia; Eutheria; Euarchontoglires; Primates; Haplorrhini; Catarrhini; Hominidae; Homo	.	TR12215|c0_g2_i1|m.188	577-2[-]	.	.	.	.	.	.	.	.	.	.
TR12215|c0_g2	TR12215|c0_g2_i1	NET1_HUMAN^NET1_HUMAN^Q:577-2,H:110-301^100%ID^E:3e-139^RecName: Full=Netrin-1;^Eukaryota; Metazoa; Chordata; Craniata; Vertebrata; Euteleostomi; Mammalia; Eutheria; Euarchontoglires; Primates; Haplorrhini; Catarrhini; Hominidae; Homo	.	TR12215|c0_g2_i1|m.189	2-577[+]	.	.	.	.	.	.	.	.	.	.
TR12300|c0_g1	TR12300|c0_g1_i1	NEDD4_MOUSE^NEDD4_MOUSE^Q:15-125,H:35-71^59.46%ID^E:2e-07^RecName: Full=E3 ubiquitin-protein ligase NEDD4;^Eukaryota; Metazoa; Chordata; Craniata; Vertebrata; Euteleostomi; Mammalia; Eutheria; Euarchontoglires; Glires; Rodentia; Sciurognathi; Muroidea; Muridae; Murinae; Mus; Mus	.	.	.	.	.	.	.	COG5021^ubiquitin protein ligase	KEGG:mmu:17999`KO:K10591	GO:0005938^cellular_component^cell cortex`GO:0000785^cellular_component^chromatin`GO:0005737^cellular_component^cytoplasm`GO:0005829^cellular_component^cytosol`GO:0070062^cellular_component^extracellular exosome`GO:0005794^cellular_component^Golgi apparatus`GO:0016020^cellular_component^membrane`GO:0045121^cellular_component^membrane raft`GO:0005902^cellular_component^microvillus`GO:0048471^cellu…	.	.	.
TR12451|c0_g1	TR12451|c0_g1_i1	TP53B_MOUSE^TP53B_MOUSE^Q:225-34,H:329-392^79.69%ID^E:1e-24^RecName: Full=Tumor suppressor p53-binding protein 1;^Eukaryota; Metazoa; Chordata; Craniata; Vertebrata; Euteleostomi; Mammalia; Eutheria; Euarchontoglires; Glires; Rodentia; Sciurognathi; Muroidea; Muridae; Murinae; Mus; Mus	.	.	.	.	.	.	.	ENOG411075K^Tumor protein p53 binding protein 1	KEGG:mmu:27223	GO:0000777^cellular_component^condensed chromosome kinetochore`GO:0005737^cellular_component^cytoplasm`GO:1990391^cellular_component^DNA repair complex`GO:0000776^cellular_component^kinetochore`GO:0000784^cellular_component^nuclear chromosome, telomeric region`GO:0005634^cellular_component^nucleus`GO:0005657^cellular_component^replication fork`GO:0003684^molecular_function^damaged DNA binding`GO:…	.	.	.
TR12849|c0_g1	TR12849|c0_g1_i1	ANTR1_HUMAN^ANTR1_HUMAN^Q:433-359,H:164-188^92%ID^E:2e-06^RecName: Full=Anthrax toxin receptor 1;^Eukaryota; Metazoa; Chordata; Craniata; Vertebrata; Euteleostomi; Mammalia; Eutheria; Euarchontoglires; Primates; Haplorrhini; Catarrhini; Hominidae; Homo	.	.	.	.	.	.	.	ENOG410YC57^substrate adhesion-dependent cell spreading	KEGG:hsa:84168	GO:0009986^cellular_component^cell surface`GO:0010008^cellular_component^endosome membrane`GO:0070062^cellular_component^extracellular exosome`GO:0031527^cellular_component^filopodium membrane`GO:0016021^cellular_component^integral component of membrane`GO:0031258^cellular_component^lamellipodium membrane`GO:0005886^cellular_component^plasma membrane`GO:0051015^molecular_function^actin filament b…	.	.	.
TR12853|c0_g1	TR12853|c0_g1_i1	RANB9_MOUSE^RANB9_MOUSE^Q:435-322,H:573-610^97.37%ID^E:6e-17^RecName: Full=Ran-binding protein 9;^Eukaryota; Metazoa; Chordata; Craniata; Vertebrata; Euteleostomi; Mammalia; Eutheria; Euarchontoglires; Glires; Rodentia; Sciurognathi; Muroidea; Muridae; Murinae; Mus; Mus	.	.	.	.	.	.	.	ENOG410XPCC^ran binding protein	KEGG:mmu:56705	GO:0005737^cellular_component^cytoplasm`GO:0005634^cellular_component^nucleus`GO:0019899^molecular_function^enzyme binding`GO:0008536^molecular_function^Ran GTPase binding`GO:0070373^biological_process^negative regulation of ERK1 and ERK2 cascade	.	.	.
TR12853|c0_g2	TR12853|c0_g2_i1	RANB9_MOUSE^RANB9_MOUSE^Q:250-137,H:573-610^97.37%ID^E:1e-17^RecName: Full=Ran-binding protein 9;^Eukaryota; Metazoa; Chordata; Craniata; Vertebrata; Euteleostomi; Mammalia; Eutheria; Euarchontoglires; Glires; Rodentia; Sciurognathi; Muroidea; Muridae; Murinae; Mus; Mus	.	.	.	.	.	.	.	ENOG410XPCC^ran binding protein	KEGG:mmu:56705	GO:0005737^cellular_component^cytoplasm`GO:0005634^cellular_component^nucleus`GO:0019899^molecular_function^enzyme binding`GO:0008536^molecular_function^Ran GTPase binding`GO:0070373^biological_process^negative regulation of ERK1 and ERK2 cascade	.	.	.
TR12902|c0_g2	TR12902|c0_g2_i1	TEX14_MOUSE^TEX14_MOUSE^Q:608-405,H:1171-1238^86.76%ID^E:1e-28^RecName: Full=Inactive serine/threonine-protein kinase TEX14;^Eukaryota; Metazoa; Chordata; Craniata; Vertebrata; Euteleostomi; Mammalia; Eutheria; Euarchontoglires; Glires; Rodentia; Sciurognathi; Muroidea; Muridae; Murinae; Mus; Mus	.	.	.	.	.	.	.	ENOG410XT67^Testis expressed 14	KEGG:mmu:83560`KO:K17540	GO:0005623^cellular_component^cell`GO:0000777^cellular_component^condensed chromosome kinetochore`GO:0005737^cellular_component^cytoplasm`GO:0070062^cellular_component^extracellular exosome`GO:0045171^cellular_component^intercellular bridge`GO:0000776^cellular_component^kinetochore`GO:0030496^cellular_component^midbody`GO:0005524^molecular_function^ATP binding`GO:0004672^molecular_function^protei…	.	.	.
TR12950|c0_g1	TR12950|c0_g1_i1	GAK5_HUMAN^GAK5_HUMAN^Q:18-416,H:444-582^30.77%ID^E:3e-08^RecName: Full=Endogenous retrovirus group K member 5 Gag polyprotein;^Eukaryota; Metazoa; Chordata; Craniata; Vertebrata; Euteleostomi; Mammalia; Eutheria; Euarchontoglires; Primates; Haplorrhini; Catarrhini; Hominidae; Homo	.	TR12950|c0_g1_i1|m.195	3-419[+]	.	.	.	.	.	.	.	.	.	.
TR13025|c0_g1	TR13025|c0_g1_i1	MZF1_HUMAN^MZF1_HUMAN^Q:1045-653,H:1-132^83.33%ID^E:3e-59^RecName: Full=Myeloid zinc finger 1;^Eukaryota; Metazoa; Chordata; Craniata; Vertebrata; Euteleostomi; Mammalia; Eutheria; Euarchontoglires; Primates; Haplorrhini; Catarrhini; Hominidae; Homo`MZF1_HUMAN^MZF1_HUMAN^Q:262-83,H:133-192^68.33%ID^E:7e-07^RecName: Full=Myeloid zinc finger 1;^Eukaryota; Metazoa; Chordata; Craniata; Vertebrata; Eu…	.	TR13025|c0_g1_i1|m.198	1108-641[-]	.	.	.	.	.	.	.	.	.	.
TR13407|c0_g1	TR13407|c0_g1_i1	XXLT1_MOUSE^XXLT1_MOUSE^Q:141-401,H:20-106^89.66%ID^E:5e-28^RecName: Full=Xyloside xylosyltransferase 1;^Eukaryota; Metazoa; Chordata; Craniata; Vertebrata; Euteleostomi; Mammalia; Eutheria; Euarchontoglires; Glires; Rodentia; Sciurognathi; Muroidea; Muridae; Murinae; Mus; Mus	.	TR13407|c0_g1_i1|m.202	3-401[+]	.	.	.	.	.	.	.	.	.	.
TR13501|c0_g1	TR13501|c0_g1_i1	LORF2_MOUSE^LORF2_MOUSE^Q:101-3,H:916-948^69.7%ID^E:5e-08^RecName: Full=LINE-1 retrotransposable element ORF2 protein;^Eukaryota; Metazoa; Chordata; Craniata; Vertebrata; Euteleostomi; Mammalia; Eutheria; Euarchontoglires; Glires; Rodentia; Sciurognathi; Muroidea; Muridae; Murinae; Mus; Mus	.	.	.	.	.	.	.	ENOG41120A8^NA	.	GO:0004519^molecular_function^endonuclease activity`GO:0046872^molecular_function^metal ion binding`GO:0003964^molecular_function^RNA-directed DNA polymerase activity`GO:0006310^biological_process^DNA recombination	.	.	.
TR13637|c1_g1	TR13637|c1_g1_i1	NEDD4_MOUSE^NEDD4_MOUSE^Q:119-33,H:43-71^65.52%ID^E:1e-05^RecName: Full=E3 ubiquitin-protein ligase NEDD4;^Eukaryota; Metazoa; Chordata; Craniata; Vertebrata; Euteleostomi; Mammalia; Eutheria; Euarchontoglires; Glires; Rodentia; Sciurognathi; Muroidea; Muridae; Murinae; Mus; Mus	.	.	.	.	.	.	.	COG5021^ubiquitin protein ligase	KEGG:mmu:17999`KO:K10591	GO:0005938^cellular_component^cell cortex`GO:0000785^cellular_component^chromatin`GO:0005737^cellular_component^cytoplasm`GO:0005829^cellular_component^cytosol`GO:0070062^cellular_component^extracellular exosome`GO:0005794^cellular_component^Golgi apparatus`GO:0016020^cellular_component^membrane`GO:0045121^cellular_component^membrane raft`GO:0005902^cellular_component^microvillus`GO:0048471^cellu…	.	.	.
TR13688|c0_g1	TR13688|c0_g1_i1	NEDD4_RAT^NEDD4_RAT^Q:5-145,H:19-69^49.02%ID^E:2e-07^RecName: Full=E3 ubiquitin-protein ligase NEDD4;^Eukaryota; Metazoa; Chordata; Craniata; Vertebrata; Euteleostomi; Mammalia; Eutheria; Euarchontoglires; Glires; Rodentia; Sciurognathi; Muroidea; Muridae; Murinae; Rattus	.	.	.	.	.	.	.	COG5021^ubiquitin protein ligase	KEGG:rno:25489`KO:K10591	GO:0005737^cellular_component^cytoplasm`GO:0045121^cellular_component^membrane raft`GO:0005902^cellular_component^microvillus`GO:0005886^cellular_component^plasma membrane`GO:0016874^molecular_function^ligase activity`GO:0008022^molecular_function^protein C-terminus binding`GO:0004842^molecular_function^ubiquitin-protein transferase activity`GO:0006955^biological_process^immune response`GO:003094…	.	.	.
TR13820|c0_g1	TR13820|c0_g1_i1	5HT2B_MOUSE^5HT2B_MOUSE^Q:563-3,H:222-408^87.7%ID^E:3e-115^RecName: Full=5-hydroxytryptamine receptor 2B;^Eukaryota; Metazoa; Chordata; Craniata; Vertebrata; Euteleostomi; Mammalia; Eutheria; Euarchontoglires; Glires; Rodentia; Sciurognathi; Muroidea; Muridae; Murinae; Mus; Mus	.	.	.	.	.	.	.	ENOG410XRW9^Receptor	KEGG:mmu:15559`KO:K04157	GO:0030054^cellular_component^cell junction`GO:0005737^cellular_component^cytoplasm`GO:0030425^cellular_component^dendrite`GO:0005887^cellular_component^integral component of plasma membrane`GO:0043025^cellular_component^neuronal cell body`GO:0005886^cellular_component^plasma membrane`GO:0045202^cellular_component^synapse`GO:0008144^molecular_function^drug binding`GO:0001965^molecular_function^G-…	.	.	.
TR14091|c0_g1	TR14091|c0_g1_i1	THUM1_MOUSE^THUM1_MOUSE^Q:254-3,H:133-216^100%ID^E:2e-55^RecName: Full=THUMP domain-containing protein 1;^Eukaryota; Metazoa; Chordata; Craniata; Vertebrata; Euteleostomi; Mammalia; Eutheria; Euarchontoglires; Glires; Rodentia; Sciurognathi; Muroidea; Muridae; Murinae; Mus; Mus	.	.	.	.	.	.	.	COG1818^THUMP domain-containing protein	KEGG:mmu:233802`KO:K06963	GO:0044822^molecular_function^poly(A) RNA binding	.	.	.
TR14128|c0_g1	TR14128|c0_g1_i1	PCGF6_MOUSE^PCGF6_MOUSE^Q:54-407,H:1-121^79.34%ID^E:2e-29^RecName: Full=Polycomb group RING finger protein 6;^Eukaryota; Metazoa; Chordata; Craniata; Vertebrata; Euteleostomi; Mammalia; Eutheria; Euarchontoglires; Glires; Rodentia; Sciurognathi; Muroidea; Muridae; Murinae; Mus; Mus	.	TR14128|c0_g1_i1|m.207	3-407[+]	.	.	.	.	.	.	.	.	.	.
TR14149|c0_g1	TR14149|c0_g1_i1	TRIL_RAT^TRIL_RAT^Q:391-2,H:11-141^96.95%ID^E:3e-81^RecName: Full=TLR4 interactor with leucine rich repeats;^Eukaryota; Metazoa; Chordata; Craniata; Vertebrata; Euteleostomi; Mammalia; Eutheria; Euarchontoglires; Glires; Rodentia; Sciurognathi; Muroidea; Muridae; Murinae; Rattus	.	TR14149|c0_g1_i1|m.208	391-2[-]	.	.	.	.	.	.	.	.	.	.
TR14149|c0_g2	TR14149|c0_g2_i1	TRIL_HUMAN^TRIL_HUMAN^Q:253-2,H:54-141^92.05%ID^E:4e-45^RecName: Full=TLR4 interactor with leucine rich repeats;^Eukaryota; Metazoa; Chordata; Craniata; Vertebrata; Euteleostomi; Mammalia; Eutheria; Euarchontoglires; Primates; Haplorrhini; Catarrhini; Hominidae; Homo	.	.	.	.	.	.	.	.	KEGG:hsa:9865	GO:0046696^cellular_component^lipopolysaccharide receptor complex`GO:0001530^molecular_function^lipopolysaccharide binding`GO:0006954^biological_process^inflammatory response`GO:0045087^biological_process^innate immune response`GO:0002718^biological_process^regulation of cytokine production involved in immune response`GO:0034142^biological_process^toll-like receptor 4 signaling pathway	.	.	.
TR14166|c0_g1	TR14166|c0_g1_i1	LORF2_MOUSE^LORF2_MOUSE^Q:15-113,H:193-225^63.64%ID^E:2e-06^RecName: Full=LINE-1 retrotransposable element ORF2 protein;^Eukaryota; Metazoa; Chordata; Craniata; Vertebrata; Euteleostomi; Mammalia; Eutheria; Euarchontoglires; Glires; Rodentia; Sciurognathi; Muroidea; Muridae; Murinae; Mus; Mus	.	.	.	.	.	.	.	ENOG41120A8^NA	.	GO:0004519^molecular_function^endonuclease activity`GO:0046872^molecular_function^metal ion binding`GO:0003964^molecular_function^RNA-directed DNA polymerase activity`GO:0006310^biological_process^DNA recombination	.	.	.
TR14166|c0_g2	TR14166|c0_g2_i1	LORF2_MOUSE^LORF2_MOUSE^Q:53-151,H:193-225^60.61%ID^E:1e-09^RecName: Full=LINE-1 retrotransposable element ORF2 protein;^Eukaryota; Metazoa; Chordata; Craniata; Vertebrata; Euteleostomi; Mammalia; Eutheria; Euarchontoglires; Glires; Rodentia; Sciurognathi; Muroidea; Muridae; Murinae; Mus; Mus`LORF2_MOUSE^LORF2_MOUSE^Q:3-65,H:176-196^57.14%ID^E:1e-09^RecName: Full=LINE-1 retrotransposable element …	.	.	.	.	.	.	.	ENOG41120A8^NA	.	GO:0004519^molecular_function^endonuclease activity`GO:0046872^molecular_function^metal ion binding`GO:0003964^molecular_function^RNA-directed DNA polymerase activity`GO:0006310^biological_process^DNA recombination	.	.	.
TR14241|c0_g1	TR14241|c0_g1_i1	ZCHC3_HUMAN^ZCHC3_HUMAN^Q:305-3,H:220-320^98.02%ID^E:3e-68^RecName: Full=Zinc finger CCHC domain-containing protein 3;^Eukaryota; Metazoa; Chordata; Craniata; Vertebrata; Euteleostomi; Mammalia; Eutheria; Euarchontoglires; Primates; Haplorrhini; Catarrhini; Hominidae; Homo	.	TR14241|c0_g1_i1|m.209	305-3[-]	.	.	.	.	.	.	.	.	.	.
TR14339|c0_g1	TR14339|c0_g1_i1	CALR_BOVIN^CALR_BOVIN^Q:1-150,H:310-359^68%ID^E:8e-15^RecName: Full=Calreticulin;^Eukaryota; Metazoa; Chordata; Craniata; Vertebrata; Euteleostomi; Mammalia; Eutheria; Laurasiatheria; Cetartiodactyla; Ruminantia; Pecora; Bovidae; Bovinae; Bos	.	TR14339|c0_g1_i1|m.212	1-378[+]	.	.	.	.	.	.	.	.	.	.
TR14557|c0_g1	TR14557|c0_g1_i1	CUL7_HUMAN^CUL7_HUMAN^Q:416-33,H:673-800^89.06%ID^E:9e-72^RecName: Full=Cullin-7;^Eukaryota; Metazoa; Chordata; Craniata; Vertebrata; Euteleostomi; Mammalia; Eutheria; Euarchontoglires; Primates; Haplorrhini; Catarrhini; Hominidae; Homo	.	TR14557|c0_g1_i1|m.215	431-3[-]	.	.	.	.	.	.	.	.	.	.
TR14557|c0_g2	TR14557|c0_g2_i1	CUL7_HUMAN^CUL7_HUMAN^Q:284-33,H:717-800^86.9%ID^E:6e-41^RecName: Full=Cullin-7;^Eukaryota; Metazoa; Chordata; Craniata; Vertebrata; Euteleostomi; Mammalia; Eutheria; Euarchontoglires; Primates; Haplorrhini; Catarrhini; Hominidae; Homo	.	.	.	.	.	.	.	ENOG410XP9Y^RING finger) protein	KEGG:hsa:9820`KO:K10613	GO:1990393^cellular_component^3M complex`GO:0005680^cellular_component^anaphase-promoting complex`GO:0005813^cellular_component^centrosome`GO:0031467^cellular_component^Cul7-RING ubiquitin ligase complex`GO:0005737^cellular_component^cytoplasm`GO:0005829^cellular_component^cytosol`GO:0005794^cellular_component^Golgi apparatus`GO:0005654^cellular_component^nucleoplasm`GO:0005634^cellular_component…	.	.	.
TR14603|c0_g1	TR14603|c0_g1_i1	KCNQ1_RAT^KCNQ1_RAT^Q:218-66,H:1-51^90.2%ID^E:7e-07^RecName: Full=Potassium voltage-gated channel subfamily KQT member 1 {ECO:0000305};^Eukaryota; Metazoa; Chordata; Craniata; Vertebrata; Euteleostomi; Mammalia; Eutheria; Euarchontoglires; Glires; Rodentia; Sciurognathi; Muroidea; Muridae; Murinae; Rattus	.	.	.	.	.	.	.	COG1226^PotAssium voltage-gated channel	KEGG:rno:84020`KO:K04926	GO:0016323^cellular_component^basolateral plasma membrane`GO:0030659^cellular_component^cytoplasmic vesicle membrane`GO:0005783^cellular_component^endoplasmic reticulum`GO:0005887^cellular_component^integral component of plasma membrane`GO:0045121^cellular_component^membrane raft`GO:0042383^cellular_component^sarcolemma`GO:0008076^cellular_component^voltage-gated potassium channel complex`GO:0042…	.	.	.
TR14604|c0_g1	TR14604|c0_g1_i1	VN1R4_HUMAN^VN1R4_HUMAN^Q:3-371,H:179-301^52.85%ID^E:3e-31^RecName: Full=Vomeronasal type-1 receptor 4;^Eukaryota; Metazoa; Chordata; Craniata; Vertebrata; Euteleostomi; Mammalia; Eutheria; Euarchontoglires; Primates; Haplorrhini; Catarrhini; Hominidae; Homo	.	TR14604|c0_g1_i1|m.216	3-413[+]	.	.	.	.	.	.	.	.	.	.
TR14627|c0_g1	TR14627|c0_g1_i1	LORF2_MOUSE^LORF2_MOUSE^Q:95-3,H:1209-1239^70.97%ID^E:9e-09^RecName: Full=LINE-1 retrotransposable element ORF2 protein;^Eukaryota; Metazoa; Chordata; Craniata; Vertebrata; Euteleostomi; Mammalia; Eutheria; Euarchontoglires; Glires; Rodentia; Sciurognathi; Muroidea; Muridae; Murinae; Mus; Mus	.	.	.	.	.	.	.	ENOG41120A8^NA	.	GO:0004519^molecular_function^endonuclease activity`GO:0046872^molecular_function^metal ion binding`GO:0003964^molecular_function^RNA-directed DNA polymerase activity`GO:0006310^biological_process^DNA recombination	.	.	.
TR14645|c0_g1	TR14645|c0_g1_i1	LORF2_MOUSE^LORF2_MOUSE^Q:210-1,H:915-988^39.19%ID^E:6e-07^RecName: Full=LINE-1 retrotransposable element ORF2 protein;^Eukaryota; Metazoa; Chordata; Craniata; Vertebrata; Euteleostomi; Mammalia; Eutheria; Euarchontoglires; Glires; Rodentia; Sciurognathi; Muroidea; Muridae; Murinae; Mus; Mus	.	.	.	.	.	.	.	ENOG41120A8^NA	.	GO:0004519^molecular_function^endonuclease activity`GO:0046872^molecular_function^metal ion binding`GO:0003964^molecular_function^RNA-directed DNA polymerase activity`GO:0006310^biological_process^DNA recombination	.	.	.
TR14681|c0_g2	TR14681|c0_g2_i1	NEDD4_MOUSE^NEDD4_MOUSE^Q:374-484,H:35-71^54.05%ID^E:9e-06^RecName: Full=E3 ubiquitin-protein ligase NEDD4;^Eukaryota; Metazoa; Chordata; Craniata; Vertebrata; Euteleostomi; Mammalia; Eutheria; Euarchontoglires; Glires; Rodentia; Sciurognathi; Muroidea; Muridae; Murinae; Mus; Mus	.	.	.	.	.	.	.	COG5021^ubiquitin protein ligase	KEGG:mmu:17999`KO:K10591	GO:0005938^cellular_component^cell cortex`GO:0000785^cellular_component^chromatin`GO:0005737^cellular_component^cytoplasm`GO:0005829^cellular_component^cytosol`GO:0070062^cellular_component^extracellular exosome`GO:0005794^cellular_component^Golgi apparatus`GO:0016020^cellular_component^membrane`GO:0045121^cellular_component^membrane raft`GO:0005902^cellular_component^microvillus`GO:0048471^cellu…	.	.	.
TR14757|c0_g2	TR14757|c0_g2_i1	LORF2_MOUSE^LORF2_MOUSE^Q:23-118,H:1156-1187^43.75%ID^E:5e-06^RecName: Full=LINE-1 retrotransposable element ORF2 protein;^Eukaryota; Metazoa; Chordata; Craniata; Vertebrata; Euteleostomi; Mammalia; Eutheria; Euarchontoglires; Glires; Rodentia; Sciurognathi; Muroidea; Muridae; Murinae; Mus; Mus`LORF2_MOUSE^LORF2_MOUSE^Q:204-350,H:1227-1275^32.65%ID^E:5e-06^RecName: Full=LINE-1 retrotransposable e…	.	.	.	.	.	.	.	ENOG41120A8^NA	.	GO:0004519^molecular_function^endonuclease activity`GO:0046872^molecular_function^metal ion binding`GO:0003964^molecular_function^RNA-directed DNA polymerase activity`GO:0006310^biological_process^DNA recombination	.	.	.
TR14809|c1_g1	TR14809|c1_g1_i1	NEDD4_RAT^NEDD4_RAT^Q:21-98,H:39-64^69.23%ID^E:1e-05^RecName: Full=E3 ubiquitin-protein ligase NEDD4;^Eukaryota; Metazoa; Chordata; Craniata; Vertebrata; Euteleostomi; Mammalia; Eutheria; Euarchontoglires; Glires; Rodentia; Sciurognathi; Muroidea; Muridae; Murinae; Rattus	.	TR14809|c1_g1_i1|m.219	339-7[-]	.	.	.	.	.	.	.	.	.	.
TR14854|c0_g1	TR14854|c0_g1_i1	OASL2_RAT^OASL2_RAT^Q:309-4,H:81-182^68.63%ID^E:2e-41^RecName: Full=2'-5'-oligoadenylate synthase-like protein 2;^Eukaryota; Metazoa; Chordata; Craniata; Vertebrata; Euteleostomi; Mammalia; Eutheria; Euarchontoglires; Glires; Rodentia; Sciurognathi; Muroidea; Muridae; Murinae; Rattus	.	TR14854|c0_g1_i1|m.221	309-1[-]	.	.	.	.	.	.	.	.	.	.
TR14931|c0_g1	TR14931|c0_g1_i1	EGR2_MOUSE^EGR2_MOUSE^Q:1-219,H:352-424^98.63%ID^E:3e-48^RecName: Full=E3 SUMO-protein ligase EGR2;^Eukaryota; Metazoa; Chordata; Craniata; Vertebrata; Euteleostomi; Mammalia; Eutheria; Euarchontoglires; Glires; Rodentia; Sciurognathi; Muroidea; Muridae; Murinae; Mus; Mus	.	.	.	.	.	.	.	COG5048^Zinc finger protein	KEGG:mmu:13654`KO:K12496	GO:0005737^cellular_component^cytoplasm`GO:0005634^cellular_component^nucleus`GO:0003682^molecular_function^chromatin binding`GO:0003677^molecular_function^DNA binding`GO:0016874^molecular_function^ligase activity`GO:0046872^molecular_function^metal ion binding`GO:0001102^molecular_function^RNA polymerase II activating transcription factor binding`GO:0000978^molecular_function^RNA polymerase II c…	.	.	.
TR14937|c0_g1	TR14937|c0_g1_i1	HYAS3_MOUSE^HYAS3_MOUSE^Q:90-668,H:1-193^96.89%ID^E:3e-130^RecName: Full=Hyaluronan synthase 3;^Eukaryota; Metazoa; Chordata; Craniata; Vertebrata; Euteleostomi; Mammalia; Eutheria; Euarchontoglires; Glires; Rodentia; Sciurognathi; Muroidea; Muridae; Murinae; Mus; Mus	.	TR14937|c0_g1_i1|m.223	3-668[+]	.	.	.	.	.	.	.	.	.	.
TR14937|c0_g1	TR14937|c0_g1_i1	HYAS3_MOUSE^HYAS3_MOUSE^Q:90-668,H:1-193^96.89%ID^E:3e-130^RecName: Full=Hyaluronan synthase 3;^Eukaryota; Metazoa; Chordata; Craniata; Vertebrata; Euteleostomi; Mammalia; Eutheria; Euarchontoglires; Glires; Rodentia; Sciurognathi; Muroidea; Muridae; Murinae; Mus; Mus	.	TR14937|c0_g1_i1|m.224	2-505[+]	.	.	.	.	.	.	.	.	.	.
TR14959|c0_g1	TR14959|c0_g1_i1	RASA1_RAT^RASA1_RAT^Q:177-94,H:860-887^96.43%ID^E:2e-11^RecName: Full=Ras GTPase-activating protein 1;^Eukaryota; Metazoa; Chordata; Craniata; Vertebrata; Euteleostomi; Mammalia; Eutheria; Euarchontoglires; Glires; Rodentia; Sciurognathi; Muroidea; Muridae; Murinae; Rattus	.	.	.	.	.	.	.	ENOG410XPU1^GTPase Activating protein	KEGG:rno:25676`KO:K04352	GO:0005829^cellular_component^cytosol`GO:0031235^cellular_component^intrinsic component of the cytoplasmic side of the plasma membrane`GO:0016020^cellular_component^membrane`GO:0031965^cellular_component^nuclear membrane`GO:0005886^cellular_component^plasma membrane`GO:0005096^molecular_function^GTPase activator activity`GO:0044325^molecular_function^ion channel binding`GO:0019900^molecular_funct…	.	.	.
TR15082|c0_g2	TR15082|c0_g2_i1	FRIL1_RAT^FRIL1_RAT^Q:108-1,H:1-36^83.33%ID^E:8e-13^RecName: Full=Ferritin light chain 1;^Eukaryota; Metazoa; Chordata; Craniata; Vertebrata; Euteleostomi; Mammalia; Eutheria; Euarchontoglires; Glires; Rodentia; Sciurognathi; Muroidea; Muridae; Murinae; Rattus	.	.	.	.	.	.	.	ENOG4111Q1M^Stores iron in a soluble, non-toxic, readily available form. Important for iron homeostasis	KEGG:rno:100360087`KEGG:rno:29292`KO:K13625	GO:0005737^cellular_component^cytoplasm`GO:0008043^cellular_component^intracellular ferritin complex`GO:0008199^molecular_function^ferric iron binding`GO:0005506^molecular_function^iron ion binding`GO:0006879^biological_process^cellular iron ion homeostasis`GO:0006826^biological_process^iron ion transport`GO:0010288^biological_process^response to lead ion	.	.	.
TR15149|c0_g2	TR15149|c0_g2_i1	NEDD4_MOUSE^NEDD4_MOUSE^Q:403-317,H:43-71^62.07%ID^E:6e-06^RecName: Full=E3 ubiquitin-protein ligase NEDD4;^Eukaryota; Metazoa; Chordata; Craniata; Vertebrata; Euteleostomi; Mammalia; Eutheria; Euarchontoglires; Glires; Rodentia; Sciurognathi; Muroidea; Muridae; Murinae; Mus; Mus	.	.	.	.	.	.	.	COG5021^ubiquitin protein ligase	KEGG:mmu:17999`KO:K10591	GO:0005938^cellular_component^cell cortex`GO:0000785^cellular_component^chromatin`GO:0005737^cellular_component^cytoplasm`GO:0005829^cellular_component^cytosol`GO:0070062^cellular_component^extracellular exosome`GO:0005794^cellular_component^Golgi apparatus`GO:0016020^cellular_component^membrane`GO:0045121^cellular_component^membrane raft`GO:0005902^cellular_component^microvillus`GO:0048471^cellu…	.	.	.
TR15193|c0_g1	TR15193|c0_g1_i1	GAG_KORV^GAG_KORV^Q:157-44,H:1-38^52.63%ID^E:4e-08^RecName: Full=Gag polyprotein;^Viruses; Retro-transcribing viruses; Retroviridae; Orthoretrovirinae; Gammaretrovirus; unclassified Gammaretrovirus`GAG_KORV^GAG_KORV^Q:65-9,H:32-50^78.95%ID^E:4e-08^RecName: Full=Gag polyprotein;^Viruses; Retro-transcribing viruses; Retroviridae; Orthoretrovirinae; Gammaretrovirus; unclassified Gammaretrovirus	.	TR15193|c0_g1_i1|m.227	391-14[-]	.	.	.	.	.	.	.	.	.	.
TR15208|c0_g1	TR15208|c0_g1_i1	NEDD4_MOUSE^NEDD4_MOUSE^Q:404-309,H:40-71^62.5%ID^E:2e-06^RecName: Full=E3 ubiquitin-protein ligase NEDD4;^Eukaryota; Metazoa; Chordata; Craniata; Vertebrata; Euteleostomi; Mammalia; Eutheria; Euarchontoglires; Glires; Rodentia; Sciurognathi; Muroidea; Muridae; Murinae; Mus; Mus	.	.	.	.	.	.	.	COG5021^ubiquitin protein ligase	KEGG:mmu:17999`KO:K10591	GO:0005938^cellular_component^cell cortex`GO:0000785^cellular_component^chromatin`GO:0005737^cellular_component^cytoplasm`GO:0005829^cellular_component^cytosol`GO:0070062^cellular_component^extracellular exosome`GO:0005794^cellular_component^Golgi apparatus`GO:0016020^cellular_component^membrane`GO:0045121^cellular_component^membrane raft`GO:0005902^cellular_component^microvillus`GO:0048471^cellu…	.	.	.
TR15250|c0_g1	TR15250|c0_g1_i1	RS28_ICTPU^RS28_ICTPU^Q:1-66,H:9-30^100%ID^E:2e-06^RecName: Full=40S ribosomal protein S28;^Eukaryota; Metazoa; Chordata; Craniata; Vertebrata; Euteleostomi; Actinopterygii; Neopterygii; Teleostei; Ostariophysi; Siluriformes; Ictaluridae; Ictalurus	.	.	.	.	.	.	.	.	.	GO:0005840^cellular_component^ribosome`GO:0003735^molecular_function^structural constituent of ribosome`GO:0006412^biological_process^translation	.	.	.
TR15272|c0_g1	TR15272|c0_g1_i1	PHKG1_MOUSE^PHKG1_MOUSE^Q:275-156,H:349-388^100%ID^E:1e-20^RecName: Full=Phosphorylase b kinase gamma catalytic chain, skeletal muscle/heart isoform;^Eukaryota; Metazoa; Chordata; Craniata; Vertebrata; Euteleostomi; Mammalia; Eutheria; Euarchontoglires; Glires; Rodentia; Sciurognathi; Muroidea; Muridae; Murinae; Mus; Mus	.	.	.	.	.	.	.	ENOG410Y7VX^phosphorylase kinase, gamma	KEGG:mmu:18682`KO:K00871	GO:0005964^cellular_component^phosphorylase kinase complex`GO:0005524^molecular_function^ATP binding`GO:0004689^molecular_function^phosphorylase kinase activity`GO:0050321^molecular_function^tau-protein kinase activity`GO:0005978^biological_process^glycogen biosynthetic process	.	.	.
TR15285|c0_g2	TR15285|c0_g2_i1	TICRR_MOUSE^TICRR_MOUSE^Q:9-221,H:1190-1260^67.61%ID^E:4e-22^RecName: Full=Treslin;^Eukaryota; Metazoa; Chordata; Craniata; Vertebrata; Euteleostomi; Mammalia; Eutheria; Euarchontoglires; Glires; Rodentia; Sciurognathi; Muroidea; Muridae; Murinae; Mus; Mus	.	.	.	.	.	.	.	ENOG410Y8R6^TopBP1-interacting, checkpoint, and replication regulator	KEGG:mmu:77011	GO:0005654^cellular_component^nucleoplasm`GO:0005634^cellular_component^nucleus`GO:0003682^molecular_function^chromatin binding`GO:0000075^biological_process^cell cycle checkpoint`GO:0006281^biological_process^DNA repair`GO:0006260^biological_process^DNA replication`GO:0001731^biological_process^formation of translation preinitiation complex`GO:0033314^biological_process^mitotic DNA replication c…	.	.	.
TR15324|c0_g1	TR15324|c0_g1_i1	LORF2_MOUSE^LORF2_MOUSE^Q:233-3,H:619-695^81.82%ID^E:2e-34^RecName: Full=LINE-1 retrotransposable element ORF2 protein;^Eukaryota; Metazoa; Chordata; Craniata; Vertebrata; Euteleostomi; Mammalia; Eutheria; Euarchontoglires; Glires; Rodentia; Sciurognathi; Muroidea; Muridae; Murinae; Mus; Mus	.	.	.	.	.	.	.	ENOG41120A8^NA	.	GO:0004519^molecular_function^endonuclease activity`GO:0046872^molecular_function^metal ion binding`GO:0003964^molecular_function^RNA-directed DNA polymerase activity`GO:0006310^biological_process^DNA recombination	.	.	.
TR15324|c0_g2	TR15324|c0_g2_i1	LORF2_MOUSE^LORF2_MOUSE^Q:335-3,H:551-695^52.41%ID^E:1e-32^RecName: Full=LINE-1 retrotransposable element ORF2 protein;^Eukaryota; Metazoa; Chordata; Craniata; Vertebrata; Euteleostomi; Mammalia; Eutheria; Euarchontoglires; Glires; Rodentia; Sciurognathi; Muroidea; Muridae; Murinae; Mus; Mus	.	.	.	.	.	.	.	ENOG41120A8^NA	.	GO:0004519^molecular_function^endonuclease activity`GO:0046872^molecular_function^metal ion binding`GO:0003964^molecular_function^RNA-directed DNA polymerase activity`GO:0006310^biological_process^DNA recombination	.	.	.
TR15330|c0_g1	TR15330|c0_g1_i1	LORF2_MOUSE^LORF2_MOUSE^Q:228-1,H:1108-1183^73.68%ID^E:1e-34^RecName: Full=LINE-1 retrotransposable element ORF2 protein;^Eukaryota; Metazoa; Chordata; Craniata; Vertebrata; Euteleostomi; Mammalia; Eutheria; Euarchontoglires; Glires; Rodentia; Sciurognathi; Muroidea; Muridae; Murinae; Mus; Mus	.	.	.	.	.	.	.	ENOG41120A8^NA	.	GO:0004519^molecular_function^endonuclease activity`GO:0046872^molecular_function^metal ion binding`GO:0003964^molecular_function^RNA-directed DNA polymerase activity`GO:0006310^biological_process^DNA recombination	.	.	.
TR15342|c0_g2	TR15342|c0_g2_i1	RGRF1_HUMAN^RGRF1_HUMAN^Q:3-371,H:1118-1240^100%ID^E:7e-81^RecName: Full=Ras-specific guanine nucleotide-releasing factor 1;^Eukaryota; Metazoa; Chordata; Craniata; Vertebrata; Euteleostomi; Mammalia; Eutheria; Euarchontoglires; Primates; Haplorrhini; Catarrhini; Hominidae; Homo	.	TR15342|c0_g2_i1|m.228	3-371[+]	.	.	.	.	.	.	.	.	.	.
TR15418|c0_g1	TR15418|c0_g1_i1	RTKN_MOUSE^RTKN_MOUSE^Q:142-2,H:318-364^91.49%ID^E:5e-22^RecName: Full=Rhotekin;^Eukaryota; Metazoa; Chordata; Craniata; Vertebrata; Euteleostomi; Mammalia; Eutheria; Euarchontoglires; Glires; Rodentia; Sciurognathi; Muroidea; Muridae; Murinae; Mus; Mus`RTKN_MOUSE^RTKN_MOUSE^Q:454-347,H:284-319^97.22%ID^E:4e-17^RecName: Full=Rhotekin;^Eukaryota; Metazoa; Chordata; Craniata; Vertebrata; Euteleosto…	.	.	.	.	.	.	.	ENOG410ZX8Y^Rhotekin	KEGG:mmu:20166	GO:0005829^cellular_component^cytosol`GO:0005525^molecular_function^GTP binding`GO:0017049^molecular_function^GTP-Rho binding`GO:0005095^molecular_function^GTPase inhibitor activity`GO:0017048^molecular_function^Rho GTPase binding`GO:0006915^biological_process^apoptotic process`GO:0034260^biological_process^negative regulation of GTPase activity`GO:0007266^biological_process^Rho protein signal tr…	.	.	.
TR15418|c0_g2	TR15418|c0_g2_i1	RTKN_HUMAN^RTKN_HUMAN^Q:577-299,H:242-339^75.51%ID^E:1e-28^RecName: Full=Rhotekin;^Eukaryota; Metazoa; Chordata; Craniata; Vertebrata; Euteleostomi; Mammalia; Eutheria; Euarchontoglires; Primates; Haplorrhini; Catarrhini; Hominidae; Homo`RTKN_HUMAN^RTKN_HUMAN^Q:142-2,H:318-364^72.34%ID^E:1e-14^RecName: Full=Rhotekin;^Eukaryota; Metazoa; Chordata; Craniata; Vertebrata; Euteleostomi; Mammalia; Euth…	.	.	.	.	.	.	.	ENOG410ZX8Y^Rhotekin	KEGG:hsa:6242	GO:0005829^cellular_component^cytosol`GO:0005525^molecular_function^GTP binding`GO:0017049^molecular_function^GTP-Rho binding`GO:0005095^molecular_function^GTPase inhibitor activity`GO:0006915^biological_process^apoptotic process`GO:0034260^biological_process^negative regulation of GTPase activity`GO:0007266^biological_process^Rho protein signal transduction`GO:0007165^biological_process^signal t…	.	.	.
TR15445|c0_g1	TR15445|c0_g1_i1	S38A9_RAT^S38A9_RAT^Q:422-496,H:505-529^92%ID^E:7e-07^RecName: Full=Sodium-coupled neutral amino acid transporter 9 {ECO:0000305};^Eukaryota; Metazoa; Chordata; Craniata; Vertebrata; Euteleostomi; Mammalia; Eutheria; Euarchontoglires; Glires; Rodentia; Sciurognathi; Muroidea; Muridae; Murinae; Rattus	.	.	.	.	.	.	.	COG0814^amino acid transport	KEGG:rno:310091`KO:K14995	GO:0005783^cellular_component^endoplasmic reticulum`GO:0016021^cellular_component^integral component of membrane`GO:0005770^cellular_component^late endosome`GO:0005765^cellular_component^lysosomal membrane`GO:0005764^cellular_component^lysosome`GO:0071986^cellular_component^Ragulator complex`GO:0015171^molecular_function^amino acid transmembrane transporter activity`GO:0003333^biological_process^…	.	.	.
TR15470|c0_g1	TR15470|c0_g1_i1	NACC1_MOUSE^NACC1_MOUSE^Q:246-1,H:395-476^98.78%ID^E:1e-52^RecName: Full=Nucleus accumbens-associated protein 1;^Eukaryota; Metazoa; Chordata; Craniata; Vertebrata; Euteleostomi; Mammalia; Eutheria; Euarchontoglires; Glires; Rodentia; Sciurognathi; Muroidea; Muridae; Murinae; Mus; Mus	.	.	.	.	.	.	.	COG5048^Zinc finger protein	KEGG:mmu:66830`KO:K10486	GO:0030054^cellular_component^cell junction`GO:0005737^cellular_component^cytoplasm`GO:0016604^cellular_component^nuclear body`GO:0005634^cellular_component^nucleus`GO:0045892^biological_process^negative regulation of transcription, DNA-templated`GO:0008284^biological_process^positive regulation of cell proliferation`GO:0051260^biological_process^protein homooligomerization`GO:0006351^biological_…	.	.	.
TR15470|c0_g2	TR15470|c0_g2_i1	NACC1_RAT^NACC1_RAT^Q:276-1,H:385-476^98.91%ID^E:4e-60^RecName: Full=Nucleus accumbens-associated protein 1;^Eukaryota; Metazoa; Chordata; Craniata; Vertebrata; Euteleostomi; Mammalia; Eutheria; Euarchontoglires; Glires; Rodentia; Sciurognathi; Muroidea; Muridae; Murinae; Rattus	.	.	.	.	.	.	.	COG5048^Zinc finger protein	KEGG:rno:171454`KO:K10486	GO:0030054^cellular_component^cell junction`GO:0005737^cellular_component^cytoplasm`GO:0016604^cellular_component^nuclear body`GO:0005634^cellular_component^nucleus`GO:0045892^biological_process^negative regulation of transcription, DNA-templated`GO:0008284^biological_process^positive regulation of cell proliferation`GO:0051260^biological_process^protein homooligomerization`GO:0006351^biological_…	.	.	.
TR15586|c0_g1	TR15586|c0_g1_i1	VGLL4_HUMAN^VGLL4_HUMAN^Q:316-77,H:200-279^93.75%ID^E:8e-37^RecName: Full=Transcription cofactor vestigial-like protein 4;^Eukaryota; Metazoa; Chordata; Craniata; Vertebrata; Euteleostomi; Mammalia; Eutheria; Euarchontoglires; Primates; Haplorrhini; Catarrhini; Hominidae; Homo	.	.	.	.	.	.	.	ENOG410XX71^Vestigial like 4 (Drosophila)	KEGG:hsa:9686	GO:0005634^cellular_component^nucleus`GO:0006355^biological_process^regulation of transcription, DNA-templated`GO:0006351^biological_process^transcription, DNA-templated	.	.	.
TR15608|c0_g1	TR15608|c0_g1_i1	RS4_BOVIN^RS4_BOVIN^Q:475-2,H:3-160^91.14%ID^E:1e-106^RecName: Full=40S ribosomal protein S4;^Eukaryota; Metazoa; Chordata; Craniata; Vertebrata; Euteleostomi; Mammalia; Eutheria; Laurasiatheria; Cetartiodactyla; Ruminantia; Pecora; Bovidae; Bovinae; Bos	.	TR15608|c0_g1_i1|m.233	475-2[-]	.	.	.	.	.	.	.	.	.	.
TR15608|c0_g1	TR15608|c0_g1_i1	RS4_BOVIN^RS4_BOVIN^Q:475-2,H:3-160^91.14%ID^E:1e-106^RecName: Full=40S ribosomal protein S4;^Eukaryota; Metazoa; Chordata; Craniata; Vertebrata; Euteleostomi; Mammalia; Eutheria; Laurasiatheria; Cetartiodactyla; Ruminantia; Pecora; Bovidae; Bovinae; Bos	.	TR15608|c0_g1_i1|m.234	2-475[+]	.	.	.	.	.	.	.	.	.	.
TR15672|c0_g1	TR15672|c0_g1_i1	NLS1_MOUSE^NLS1_MOUSE^Q:176-271,H:15-47^93.94%ID^E:1e-11^RecName: Full=Sodium-dependent lysophosphatidylcholine symporter 1;^Eukaryota; Metazoa; Chordata; Craniata; Vertebrata; Euteleostomi; Mammalia; Eutheria; Euarchontoglires; Glires; Rodentia; Sciurognathi; Muroidea; Muridae; Murinae; Mus; Mus	.	.	.	.	.	.	.	COG2211^symporter activity	KEGG:mmu:76574	GO:0005737^cellular_component^cytoplasm`GO:0005789^cellular_component^endoplasmic reticulum membrane`GO:0005887^cellular_component^integral component of plasma membrane`GO:0005886^cellular_component^plasma membrane`GO:0005548^molecular_function^phospholipid transporter activity`GO:0015293^molecular_function^symporter activity`GO:0060856^biological_process^establishment of blood-brain barrier`GO:0…	.	.	.
TR15717|c0_g1	TR15717|c0_g1_i1	ADCY3_RAT^ADCY3_RAT^Q:223-2,H:860-933^100%ID^E:3e-44^RecName: Full=Adenylate cyclase type 3;^Eukaryota; Metazoa; Chordata; Craniata; Vertebrata; Euteleostomi; Mammalia; Eutheria; Euarchontoglires; Glires; Rodentia; Sciurognathi; Muroidea; Muridae; Murinae; Rattus	.	.	.	.	.	.	.	COG2114^Guanylate Cyclase	KEGG:rno:64508`KO:K08043	GO:0005929^cellular_component^cilium`GO:0005794^cellular_component^Golgi apparatus`GO:0016021^cellular_component^integral component of membrane`GO:0016020^cellular_component^membrane`GO:0045121^cellular_component^membrane raft`GO:0005634^cellular_component^nucleus`GO:0005886^cellular_component^plasma membrane`GO:0004016^molecular_function^adenylate cyclase activity`GO:0005524^molecular_function^A…	.	.	.
TR15748|c0_g1	TR15748|c0_g1_i1	LORF2_MOUSE^LORF2_MOUSE^Q:229-8,H:1119-1193^60%ID^E:5e-20^RecName: Full=LINE-1 retrotransposable element ORF2 protein;^Eukaryota; Metazoa; Chordata; Craniata; Vertebrata; Euteleostomi; Mammalia; Eutheria; Euarchontoglires; Glires; Rodentia; Sciurognathi; Muroidea; Muridae; Murinae; Mus; Mus	.	.	.	.	.	.	.	ENOG41120A8^NA	.	GO:0004519^molecular_function^endonuclease activity`GO:0046872^molecular_function^metal ion binding`GO:0003964^molecular_function^RNA-directed DNA polymerase activity`GO:0006310^biological_process^DNA recombination	.	.	.
TR15748|c1_g1	TR15748|c1_g1_i1	LORF2_MOUSE^LORF2_MOUSE^Q:235-2,H:1108-1185^78.21%ID^E:7e-35^RecName: Full=LINE-1 retrotransposable element ORF2 protein;^Eukaryota; Metazoa; Chordata; Craniata; Vertebrata; Euteleostomi; Mammalia; Eutheria; Euarchontoglires; Glires; Rodentia; Sciurognathi; Muroidea; Muridae; Murinae; Mus; Mus	.	.	.	.	.	.	.	ENOG41120A8^NA	.	GO:0004519^molecular_function^endonuclease activity`GO:0046872^molecular_function^metal ion binding`GO:0003964^molecular_function^RNA-directed DNA polymerase activity`GO:0006310^biological_process^DNA recombination	.	.	.
TR15782|c0_g1	TR15782|c0_g1_i1	VPS4B_MOUSE^VPS4B_MOUSE^Q:325-131,H:35-99^98.46%ID^E:6e-18^RecName: Full=Vacuolar protein sorting-associated protein 4B;^Eukaryota; Metazoa; Chordata; Craniata; Vertebrata; Euteleostomi; Mammalia; Eutheria; Euarchontoglires; Glires; Rodentia; Sciurognathi; Muroidea; Muridae; Murinae; Mus; Mus	.	.	.	.	.	.	.	ENOG410XRHN^endosome to lysosome transport via multivesicular body sorting pathway	KEGG:mmu:20479`KO:K12196	GO:0005813^cellular_component^centrosome`GO:0005737^cellular_component^cytoplasm`GO:0005829^cellular_component^cytosol`GO:0005768^cellular_component^endosome`GO:0010008^cellular_component^endosome membrane`GO:0070062^cellular_component^extracellular exosome`GO:0090543^cellular_component^Flemming body`GO:0031902^cellular_component^late endosome membrane`GO:0005634^cellular_component^nucleus`GO:000…	.	.	.
TR15835|c0_g1	TR15835|c0_g1_i1	DPEP2_RAT^DPEP2_RAT^Q:158-394,H:1-93^53.76%ID^E:2e-18^RecName: Full=Dipeptidase 2;^Eukaryota; Metazoa; Chordata; Craniata; Vertebrata; Euteleostomi; Mammalia; Eutheria; Euarchontoglires; Glires; Rodentia; Sciurognathi; Muroidea; Muridae; Murinae; Rattus`DPEP2_RAT^DPEP2_RAT^Q:379-444,H:131-152^86.36%ID^E:2e-18^RecName: Full=Dipeptidase 2;^Eukaryota; Metazoa; Chordata; Craniata; Vertebrata; Euteleo…	.	.	.	.	.	.	.	COG2355^Dipeptidase	KEGG:rno:291984`KO:K01273	GO:0031225^cellular_component^anchored component of membrane`GO:0016805^molecular_function^dipeptidase activity`GO:0008239^molecular_function^dipeptidyl-peptidase activity`GO:0046872^molecular_function^metal ion binding`GO:0008235^molecular_function^metalloexopeptidase activity	.	.	.
TR15835|c0_g2	TR15835|c0_g2_i1	DPEP2_RAT^DPEP2_RAT^Q:158-508,H:1-131^64.89%ID^E:6e-40^RecName: Full=Dipeptidase 2;^Eukaryota; Metazoa; Chordata; Craniata; Vertebrata; Euteleostomi; Mammalia; Eutheria; Euarchontoglires; Glires; Rodentia; Sciurognathi; Muroidea; Muridae; Murinae; Rattus	.	TR15835|c0_g2_i1|m.237	158-541[+]	.	.	.	.	.	.	.	.	.	.
TR15849|c0_g1	TR15849|c0_g1_i1	LORF2_MOUSE^LORF2_MOUSE^Q:238-95,H:567-614^72.92%ID^E:2e-18^RecName: Full=LINE-1 retrotransposable element ORF2 protein;^Eukaryota; Metazoa; Chordata; Craniata; Vertebrata; Euteleostomi; Mammalia; Eutheria; Euarchontoglires; Glires; Rodentia; Sciurognathi; Muroidea; Muridae; Murinae; Mus; Mus`LORF2_MOUSE^LORF2_MOUSE^Q:87-13,H:618-642^76%ID^E:2e-18^RecName: Full=LINE-1 retrotransposable element OR…	.	.	.	.	.	.	.	ENOG41120A8^NA	.	GO:0004519^molecular_function^endonuclease activity`GO:0046872^molecular_function^metal ion binding`GO:0003964^molecular_function^RNA-directed DNA polymerase activity`GO:0006310^biological_process^DNA recombination	.	.	.
TR15985|c0_g2	TR15985|c0_g2_i1	POTE1_MOUSE^POTE1_MOUSE^Q:72-344,H:533-623^73.63%ID^E:9e-44^RecName: Full=Protection of telomeres protein 1;^Eukaryota; Metazoa; Chordata; Craniata; Vertebrata; Euteleostomi; Mammalia; Eutheria; Euarchontoglires; Glires; Rodentia; Sciurognathi; Muroidea; Muridae; Murinae; Mus; Mus	.	.	.	.	.	.	.	ENOG410Z1J0^protection of telomeres 1 homolog (S. pombe)	KEGG:mmu:101185`KO:K11109	GO:0000781^cellular_component^chromosome, telomeric region`GO:0000784^cellular_component^nuclear chromosome, telomeric region`GO:0000783^cellular_component^nuclear telomere cap complex`GO:0005654^cellular_component^nucleoplasm`GO:0005634^cellular_component^nucleus`GO:0070187^cellular_component^telosome`GO:0017151^molecular_function^DEAD/H-box RNA helicase binding`GO:0098505^molecular_function^G-r…	.	.	.
TR16090|c0_g1	TR16090|c0_g1_i1	ARMX6_MOUSE^ARMX6_MOUSE^Q:284-988,H:1-234^77.45%ID^E:2e-110^RecName: Full=Protein ARMCX6;^Eukaryota; Metazoa; Chordata; Craniata; Vertebrata; Euteleostomi; Mammalia; Eutheria; Euarchontoglires; Glires; Rodentia; Sciurognathi; Muroidea; Muridae; Murinae; Mus; Mus	.	TR16090|c0_g1_i1|m.241	284-988[+]	.	.	.	.	.	.	.	.	.	.
TR16120|c0_g1	TR16120|c0_g1_i1	NR2C2_HUMAN^NR2C2_HUMAN^Q:2-85,H:432-459^92.86%ID^E:1e-07^RecName: Full=Nuclear receptor subfamily 2 group C member 2;^Eukaryota; Metazoa; Chordata; Craniata; Vertebrata; Euteleostomi; Mammalia; Eutheria; Euarchontoglires; Primates; Haplorrhini; Catarrhini; Hominidae; Homo	.	.	.	.	.	.	.	ENOG410XRZC^receptor	KEGG:hsa:7182`KO:K08544	GO:0005654^cellular_component^nucleoplasm`GO:0046982^molecular_function^protein heterodimerization activity`GO:0004872^molecular_function^receptor activity`GO:0043565^molecular_function^sequence-specific DNA binding`GO:0003707^molecular_function^steroid hormone receptor activity`GO:0003713^molecular_function^transcription coactivator activity`GO:0003700^molecular_function^transcription factor act…	.	.	.
TR16120|c0_g2	TR16120|c0_g2_i1	NR2C2_HUMAN^NR2C2_HUMAN^Q:2-85,H:432-459^92.86%ID^E:1e-07^RecName: Full=Nuclear receptor subfamily 2 group C member 2;^Eukaryota; Metazoa; Chordata; Craniata; Vertebrata; Euteleostomi; Mammalia; Eutheria; Euarchontoglires; Primates; Haplorrhini; Catarrhini; Hominidae; Homo	.	.	.	.	.	.	.	ENOG410XRZC^receptor	KEGG:hsa:7182`KO:K08544	GO:0005654^cellular_component^nucleoplasm`GO:0046982^molecular_function^protein heterodimerization activity`GO:0004872^molecular_function^receptor activity`GO:0043565^molecular_function^sequence-specific DNA binding`GO:0003707^molecular_function^steroid hormone receptor activity`GO:0003713^molecular_function^transcription coactivator activity`GO:0003700^molecular_function^transcription factor act…	.	.	.
TR16127|c0_g1	TR16127|c0_g1_i1	RHG15_RAT^RHG15_RAT^Q:251-63,H:132-192^46.03%ID^E:1e-09^RecName: Full=Rho GTPase-activating protein 15;^Eukaryota; Metazoa; Chordata; Craniata; Vertebrata; Euteleostomi; Mammalia; Eutheria; Euarchontoglires; Glires; Rodentia; Sciurognathi; Muroidea; Muridae; Murinae; Rattus	.	.	.	.	.	.	.	ENOG410ZP6T^rho GTPase activating protein	KEGG:rno:295635	GO:0005737^cellular_component^cytoplasm`GO:0016020^cellular_component^membrane`GO:0005096^molecular_function^GTPase activator activity`GO:0008360^biological_process^regulation of cell shape`GO:0007165^biological_process^signal transduction	.	.	.
TR16127|c0_g2	TR16127|c0_g2_i1	RHG15_RAT^RHG15_RAT^Q:207-1,H:132-198^49.28%ID^E:7e-13^RecName: Full=Rho GTPase-activating protein 15;^Eukaryota; Metazoa; Chordata; Craniata; Vertebrata; Euteleostomi; Mammalia; Eutheria; Euarchontoglires; Glires; Rodentia; Sciurognathi; Muroidea; Muridae; Murinae; Rattus	.	.	.	.	.	.	.	ENOG410ZP6T^rho GTPase activating protein	KEGG:rno:295635	GO:0005737^cellular_component^cytoplasm`GO:0016020^cellular_component^membrane`GO:0005096^molecular_function^GTPase activator activity`GO:0008360^biological_process^regulation of cell shape`GO:0007165^biological_process^signal transduction	.	.	.
TR16284|c0_g1	TR16284|c0_g1_i1	LORF2_MOUSE^LORF2_MOUSE^Q:660-484,H:813-871^55.93%ID^E:7e-26^RecName: Full=LINE-1 retrotransposable element ORF2 protein;^Eukaryota; Metazoa; Chordata; Craniata; Vertebrata; Euteleostomi; Mammalia; Eutheria; Euarchontoglires; Glires; Rodentia; Sciurognathi; Muroidea; Muridae; Murinae; Mus; Mus`LORF2_MOUSE^LORF2_MOUSE^Q:280-131,H:936-985^50%ID^E:7e-26^RecName: Full=LINE-1 retrotransposable element…	.	.	.	.	.	.	.	ENOG41120A8^NA	.	GO:0004519^molecular_function^endonuclease activity`GO:0046872^molecular_function^metal ion binding`GO:0003964^molecular_function^RNA-directed DNA polymerase activity`GO:0006310^biological_process^DNA recombination	.	.	.
TR16344|c0_g2	TR16344|c0_g2_i1	NEDD4_MOUSE^NEDD4_MOUSE^Q:43-168,H:39-80^54.76%ID^E:3e-07^RecName: Full=E3 ubiquitin-protein ligase NEDD4;^Eukaryota; Metazoa; Chordata; Craniata; Vertebrata; Euteleostomi; Mammalia; Eutheria; Euarchontoglires; Glires; Rodentia; Sciurognathi; Muroidea; Muridae; Murinae; Mus; Mus	.	.	.	.	.	.	.	COG5021^ubiquitin protein ligase	KEGG:mmu:17999`KO:K10591	GO:0005938^cellular_component^cell cortex`GO:0000785^cellular_component^chromatin`GO:0005737^cellular_component^cytoplasm`GO:0005829^cellular_component^cytosol`GO:0070062^cellular_component^extracellular exosome`GO:0005794^cellular_component^Golgi apparatus`GO:0016020^cellular_component^membrane`GO:0045121^cellular_component^membrane raft`GO:0005902^cellular_component^microvillus`GO:0048471^cellu…	.	.	.
TR16365|c0_g1	TR16365|c0_g1_i1	LEG9_MOUSE^LEG9_MOUSE^Q:3-200,H:123-191^57.75%ID^E:7e-15^RecName: Full=Galectin-9;^Eukaryota; Metazoa; Chordata; Craniata; Vertebrata; Euteleostomi; Mammalia; Eutheria; Euarchontoglires; Glires; Rodentia; Sciurognathi; Muroidea; Muridae; Murinae; Mus; Mus	.	.	.	.	.	.	.	ENOG4111EA0^Lectin, galactoside-binding, soluble	KEGG:mmu:16859`KO:K10093	GO:0005737^cellular_component^cytoplasm`GO:0005576^cellular_component^extracellular region`GO:0005622^cellular_component^intracellular`GO:0005634^cellular_component^nucleus`GO:0030246^molecular_function^carbohydrate binding`GO:0019899^molecular_function^enzyme binding`GO:0016936^molecular_function^galactoside binding`GO:0043539^molecular_function^protein serine/threonine kinase activator activity…	.	.	.
TR16368|c0_g1	TR16368|c0_g1_i1	NEDD4_MOUSE^NEDD4_MOUSE^Q:221-123,H:39-71^54.55%ID^E:2e-06^RecName: Full=E3 ubiquitin-protein ligase NEDD4;^Eukaryota; Metazoa; Chordata; Craniata; Vertebrata; Euteleostomi; Mammalia; Eutheria; Euarchontoglires; Glires; Rodentia; Sciurognathi; Muroidea; Muridae; Murinae; Mus; Mus	.	.	.	.	.	.	.	COG5021^ubiquitin protein ligase	KEGG:mmu:17999`KO:K10591	GO:0005938^cellular_component^cell cortex`GO:0000785^cellular_component^chromatin`GO:0005737^cellular_component^cytoplasm`GO:0005829^cellular_component^cytosol`GO:0070062^cellular_component^extracellular exosome`GO:0005794^cellular_component^Golgi apparatus`GO:0016020^cellular_component^membrane`GO:0045121^cellular_component^membrane raft`GO:0005902^cellular_component^microvillus`GO:0048471^cellu…	.	.	.
TR16368|c0_g2	TR16368|c0_g2_i1	NEDD4_MOUSE^NEDD4_MOUSE^Q:354-256,H:39-71^54.55%ID^E:1e-05^RecName: Full=E3 ubiquitin-protein ligase NEDD4;^Eukaryota; Metazoa; Chordata; Craniata; Vertebrata; Euteleostomi; Mammalia; Eutheria; Euarchontoglires; Glires; Rodentia; Sciurognathi; Muroidea; Muridae; Murinae; Mus; Mus	.	.	.	.	.	.	.	COG5021^ubiquitin protein ligase	KEGG:mmu:17999`KO:K10591	GO:0005938^cellular_component^cell cortex`GO:0000785^cellular_component^chromatin`GO:0005737^cellular_component^cytoplasm`GO:0005829^cellular_component^cytosol`GO:0070062^cellular_component^extracellular exosome`GO:0005794^cellular_component^Golgi apparatus`GO:0016020^cellular_component^membrane`GO:0045121^cellular_component^membrane raft`GO:0005902^cellular_component^microvillus`GO:0048471^cellu…	.	.	.
TR16402|c0_g1	TR16402|c0_g1_i1	CLP1L_HUMAN^CLP1L_HUMAN^Q:1-90,H:399-428^96.67%ID^E:2e-10^RecName: Full=Cleft lip and palate transmembrane protein 1-like protein;^Eukaryota; Metazoa; Chordata; Craniata; Vertebrata; Euteleostomi; Mammalia; Eutheria; Euarchontoglires; Primates; Haplorrhini; Catarrhini; Hominidae; Homo	.	.	.	.	.	.	.	ENOG410XPEV^cleft lip and palate	KEGG:hsa:81037	GO:0016021^cellular_component^integral component of membrane`GO:0016020^cellular_component^membrane`GO:0006915^biological_process^apoptotic process	.	.	.
TR16421|c0_g1	TR16421|c0_g1_i1	RBPJL_MOUSE^RBPJL_MOUSE^Q:1-327,H:89-197^93.58%ID^E:5e-55^RecName: Full=Recombining binding protein suppressor of hairless-like protein;^Eukaryota; Metazoa; Chordata; Craniata; Vertebrata; Euteleostomi; Mammalia; Eutheria; Euarchontoglires; Glires; Rodentia; Sciurognathi; Muroidea; Muridae; Murinae; Mus; Mus	.	TR16421|c0_g1_i1|m.245	1-327[+]	.	.	.	.	.	.	.	.	.	.
TR16441|c0_g1	TR16441|c0_g1_i1	NEDD4_MOUSE^NEDD4_MOUSE^Q:2-91,H:39-68^60%ID^E:1e-06^RecName: Full=E3 ubiquitin-protein ligase NEDD4;^Eukaryota; Metazoa; Chordata; Craniata; Vertebrata; Euteleostomi; Mammalia; Eutheria; Euarchontoglires; Glires; Rodentia; Sciurognathi; Muroidea; Muridae; Murinae; Mus; Mus	.	.	.	.	.	.	.	COG5021^ubiquitin protein ligase	KEGG:mmu:17999`KO:K10591	GO:0005938^cellular_component^cell cortex`GO:0000785^cellular_component^chromatin`GO:0005737^cellular_component^cytoplasm`GO:0005829^cellular_component^cytosol`GO:0070062^cellular_component^extracellular exosome`GO:0005794^cellular_component^Golgi apparatus`GO:0016020^cellular_component^membrane`GO:0045121^cellular_component^membrane raft`GO:0005902^cellular_component^microvillus`GO:0048471^cellu…	.	.	.
TR16446|c0_g1	TR16446|c0_g1_i1	ATL2_MOUSE^ATL2_MOUSE^Q:223-86,H:92-137^100%ID^E:2e-24^RecName: Full=ADAMTS-like protein 2;^Eukaryota; Metazoa; Chordata; Craniata; Vertebrata; Euteleostomi; Mammalia; Eutheria; Euarchontoglires; Glires; Rodentia; Sciurognathi; Muroidea; Muridae; Murinae; Mus; Mus	.	.	.	.	.	.	.	ENOG410Y9HP^metalloendopeptidase activity	KEGG:mmu:77794	GO:0005576^cellular_component^extracellular region`GO:0005578^cellular_component^proteinaceous extracellular matrix`GO:0004222^molecular_function^metalloendopeptidase activity`GO:0050436^molecular_function^microfibril binding`GO:0008270^molecular_function^zinc ion binding`GO:0030198^biological_process^extracellular matrix organization`GO:0060481^biological_process^lobar bronchus epithelium develo…	.	.	.
TR16520|c0_g1	TR16520|c0_g1_i1	ZN362_HUMAN^ZN362_HUMAN^Q:3-305,H:176-276^100%ID^E:4e-54^RecName: Full=Zinc finger protein 362;^Eukaryota; Metazoa; Chordata; Craniata; Vertebrata; Euteleostomi; Mammalia; Eutheria; Euarchontoglires; Primates; Haplorrhini; Catarrhini; Hominidae; Homo	.	TR16520|c0_g1_i1|m.246	1-306[+]	.	.	.	.	.	.	.	.	.	.
TR16520|c0_g1	TR16520|c0_g1_i1	ZN362_HUMAN^ZN362_HUMAN^Q:3-305,H:176-276^100%ID^E:4e-54^RecName: Full=Zinc finger protein 362;^Eukaryota; Metazoa; Chordata; Craniata; Vertebrata; Euteleostomi; Mammalia; Eutheria; Euarchontoglires; Primates; Haplorrhini; Catarrhini; Hominidae; Homo	.	TR16520|c0_g1_i1|m.247	3-305[+]	.	.	.	.	.	.	.	.	.	.
TR16520|c0_g1	TR16520|c0_g1_i1	ZN362_HUMAN^ZN362_HUMAN^Q:3-305,H:176-276^100%ID^E:4e-54^RecName: Full=Zinc finger protein 362;^Eukaryota; Metazoa; Chordata; Craniata; Vertebrata; Euteleostomi; Mammalia; Eutheria; Euarchontoglires; Primates; Haplorrhini; Catarrhini; Hominidae; Homo	.	TR16520|c0_g1_i1|m.248	305-3[-]	.	.	.	.	.	.	.	.	.	.
TR16571|c0_g1	TR16571|c0_g1_i1	SAFB1_RAT^SAFB1_RAT^Q:1-90,H:809-838^76.67%ID^E:2e-07^RecName: Full=Scaffold attachment factor B1;^Eukaryota; Metazoa; Chordata; Craniata; Vertebrata; Euteleostomi; Mammalia; Eutheria; Euarchontoglires; Glires; Rodentia; Sciurognathi; Muroidea; Muridae; Murinae; Rattus	.	.	.	.	.	.	.	ENOG4111F1G^scaffold attachment factor	.	GO:0005634^cellular_component^nucleus`GO:0000166^molecular_function^nucleotide binding`GO:0019901^molecular_function^protein kinase binding`GO:0003723^molecular_function^RNA binding`GO:0043565^molecular_function^sequence-specific DNA binding`GO:0050684^biological_process^regulation of mRNA processing`GO:0006357^biological_process^regulation of transcription from RNA polymerase II promoter`GO:0006…	.	.	.
TR16649|c0_g1	TR16649|c0_g1_i1	CO059_RAT^CO059_RAT^Q:184-324,H:1-47^97.87%ID^E:3e-23^RecName: Full=UPF0583 protein C15orf59 homolog;^Eukaryota; Metazoa; Chordata; Craniata; Vertebrata; Euteleostomi; Mammalia; Eutheria; Euarchontoglires; Glires; Rodentia; Sciurognathi; Muroidea; Muridae; Murinae; Rattus	.	TR16649|c0_g1_i1|m.250	326-3[-]	.	.	.	.	.	.	.	.	.	.
TR16805|c0_g1	TR16805|c0_g1_i1	EF1A0_XENLA^EF1A0_XENLA^Q:207-13,H:90-170^39.51%ID^E:6e-11^RecName: Full=Elongation factor 1-alpha, somatic form;^Eukaryota; Metazoa; Chordata; Craniata; Vertebrata; Euteleostomi; Amphibia; Batrachia; Anura; Pipoidea; Pipidae; Xenopodinae; Xenopus; Xenopus`EF1A0_XENLA^EF1A0_XENLA^Q:332-231,H:42-77^61.11%ID^E:6e-11^RecName: Full=Elongation factor 1-alpha, somatic form;^Eukaryota; Metazoa; Chordata…	.	.	.	.	.	.	.	.	KEGG:xla:386604`KO:K03231	GO:0005737^cellular_component^cytoplasm`GO:0005525^molecular_function^GTP binding`GO:0003924^molecular_function^GTPase activity`GO:0003746^molecular_function^translation elongation factor activity	.	.	.
TR16805|c0_g2	TR16805|c0_g2_i1	EF1A0_XENLA^EF1A0_XENLA^Q:207-13,H:90-170^39.51%ID^E:7e-11^RecName: Full=Elongation factor 1-alpha, somatic form;^Eukaryota; Metazoa; Chordata; Craniata; Vertebrata; Euteleostomi; Amphibia; Batrachia; Anura; Pipoidea; Pipidae; Xenopodinae; Xenopus; Xenopus`EF1A0_XENLA^EF1A0_XENLA^Q:332-231,H:42-77^61.11%ID^E:7e-11^RecName: Full=Elongation factor 1-alpha, somatic form;^Eukaryota; Metazoa; Chordata…	.	.	.	.	.	.	.	.	KEGG:xla:386604`KO:K03231	GO:0005737^cellular_component^cytoplasm`GO:0005525^molecular_function^GTP binding`GO:0003924^molecular_function^GTPase activity`GO:0003746^molecular_function^translation elongation factor activity	.	.	.
TR17109|c0_g1	TR17109|c0_g1_i1	PI4KB_CALMO^PI4KB_CALMO^Q:2-73,H:694-717^100%ID^E:3e-07^RecName: Full=Phosphatidylinositol 4-kinase beta;^Eukaryota; Metazoa; Chordata; Craniata; Vertebrata; Euteleostomi; Mammalia; Eutheria; Euarchontoglires; Primates; Haplorrhini; Platyrrhini; Pitheciidae; Callicebinae; Callicebus	.	.	.	.	.	.	.	.	.	GO:0005794^cellular_component^Golgi apparatus`GO:0005741^cellular_component^mitochondrial outer membrane`GO:0030867^cellular_component^rough endoplasmic reticulum membrane`GO:0004430^molecular_function^1-phosphatidylinositol 4-kinase activity`GO:0005524^molecular_function^ATP binding`GO:0048015^biological_process^phosphatidylinositol-mediated signaling	.	.	.
TR17376|c0_g1	TR17376|c0_g1_i1	LYPD2_MOUSE^LYPD2_MOUSE^Q:6-164,H:58-110^92.45%ID^E:4e-27^RecName: Full=Ly6/PLAUR domain-containing protein 2;^Eukaryota; Metazoa; Chordata; Craniata; Vertebrata; Euteleostomi; Mammalia; Eutheria; Euarchontoglires; Glires; Rodentia; Sciurognathi; Muroidea; Muridae; Murinae; Mus; Mus	.	TR17376|c0_g1_i1|m.261	298-2[-]	.	.	.	.	.	.	.	.	.	.
TR17568|c0_g1	TR17568|c0_g1_i1	NEDD4_RAT^NEDD4_RAT^Q:2-121,H:32-70^65%ID^E:2e-09^RecName: Full=E3 ubiquitin-protein ligase NEDD4;^Eukaryota; Metazoa; Chordata; Craniata; Vertebrata; Euteleostomi; Mammalia; Eutheria; Euarchontoglires; Glires; Rodentia; Sciurognathi; Muroidea; Muridae; Murinae; Rattus	.	.	.	.	.	.	.	COG5021^ubiquitin protein ligase	KEGG:rno:25489`KO:K10591	GO:0005737^cellular_component^cytoplasm`GO:0045121^cellular_component^membrane raft`GO:0005902^cellular_component^microvillus`GO:0005886^cellular_component^plasma membrane`GO:0016874^molecular_function^ligase activity`GO:0008022^molecular_function^protein C-terminus binding`GO:0004842^molecular_function^ubiquitin-protein transferase activity`GO:0006955^biological_process^immune response`GO:003094…	.	.	.
TR17568|c0_g2	TR17568|c0_g2_i1	NEDD4_RAT^NEDD4_RAT^Q:2-121,H:32-70^65%ID^E:2e-09^RecName: Full=E3 ubiquitin-protein ligase NEDD4;^Eukaryota; Metazoa; Chordata; Craniata; Vertebrata; Euteleostomi; Mammalia; Eutheria; Euarchontoglires; Glires; Rodentia; Sciurognathi; Muroidea; Muridae; Murinae; Rattus	.	.	.	.	.	.	.	COG5021^ubiquitin protein ligase	KEGG:rno:25489`KO:K10591	GO:0005737^cellular_component^cytoplasm`GO:0045121^cellular_component^membrane raft`GO:0005902^cellular_component^microvillus`GO:0005886^cellular_component^plasma membrane`GO:0016874^molecular_function^ligase activity`GO:0008022^molecular_function^protein C-terminus binding`GO:0004842^molecular_function^ubiquitin-protein transferase activity`GO:0006955^biological_process^immune response`GO:003094…	.	.	.
TR17640|c0_g1	TR17640|c0_g1_i1	LIN54_PONAB^LIN54_PONAB^Q:235-26,H:393-462^97.14%ID^E:6e-41^RecName: Full=Protein lin-54 homolog;^Eukaryota; Metazoa; Chordata; Craniata; Vertebrata; Euteleostomi; Mammalia; Eutheria; Euarchontoglires; Primates; Haplorrhini; Catarrhini; Hominidae; Pongo	.	.	.	.	.	.	.	ENOG4110UR5^Tesmin TSO1-like CXC domain containing protein	KEGG:pon:100172377	GO:0005634^cellular_component^nucleus`GO:0003677^molecular_function^DNA binding`GO:0007049^biological_process^cell cycle`GO:0006355^biological_process^regulation of transcription, DNA-templated`GO:0006351^biological_process^transcription, DNA-templated	.	.	.
TR17652|c0_g1	TR17652|c0_g1_i1	AP2A1_MOUSE^AP2A1_MOUSE^Q:276-196,H:779-805^88.89%ID^E:1e-09^RecName: Full=AP-2 complex subunit alpha-1;^Eukaryota; Metazoa; Chordata; Craniata; Vertebrata; Euteleostomi; Mammalia; Eutheria; Euarchontoglires; Glires; Rodentia; Sciurognathi; Muroidea; Muridae; Murinae; Mus; Mus	.	.	.	.	.	.	.	ENOG410XNQE^Adaptor-related protein complex 2, alpha	KEGG:mmu:11771`KO:K11824	GO:0016324^cellular_component^apical plasma membrane`GO:0016323^cellular_component^basolateral plasma membrane`GO:0030131^cellular_component^clathrin adaptor complex`GO:0005905^cellular_component^coated pit`GO:0032433^cellular_component^filopodium tip`GO:0016020^cellular_component^membrane`GO:0030117^cellular_component^membrane coat`GO:0030141^cellular_component^secretory granule`GO:0019901^molec…	.	.	.
TR17659|c0_g1	TR17659|c0_g1_i1	LORF1_MOUSE^LORF1_MOUSE^Q:250-2,H:209-298^42.22%ID^E:7e-12^RecName: Full=LINE-1 retrotransposable element ORF1 protein;^Eukaryota; Metazoa; Chordata; Craniata; Vertebrata; Euteleostomi; Mammalia; Eutheria; Euarchontoglires; Glires; Rodentia; Sciurognathi; Muroidea; Muridae; Murinae; Mus; Mus	.	.	.	.	.	.	.	.	.	GO:0005737^cellular_component^cytoplasm`GO:0005730^cellular_component^nucleolus`GO:0000166^molecular_function^nucleotide binding	.	.	.
TR17688|c1_g1	TR17688|c1_g1_i1	LORF2_MOUSE^LORF2_MOUSE^Q:3-239,H:925-1003^63.29%ID^E:1e-19^RecName: Full=LINE-1 retrotransposable element ORF2 protein;^Eukaryota; Metazoa; Chordata; Craniata; Vertebrata; Euteleostomi; Mammalia; Eutheria; Euarchontoglires; Glires; Rodentia; Sciurognathi; Muroidea; Muridae; Murinae; Mus; Mus	.	.	.	.	.	.	.	ENOG41120A8^NA	.	GO:0004519^molecular_function^endonuclease activity`GO:0046872^molecular_function^metal ion binding`GO:0003964^molecular_function^RNA-directed DNA polymerase activity`GO:0006310^biological_process^DNA recombination	.	.	.
TR17858|c0_g1	TR17858|c0_g1_i1	DMXL2_MOUSE^DMXL2_MOUSE^Q:140-3,H:2662-2707^93.48%ID^E:2e-20^RecName: Full=DmX-like protein 2;^Eukaryota; Metazoa; Chordata; Craniata; Vertebrata; Euteleostomi; Mammalia; Eutheria; Euarchontoglires; Glires; Rodentia; Sciurognathi; Muroidea; Muridae; Murinae; Mus; Mus`DMXL2_MOUSE^DMXL2_MOUSE^Q:225-127,H:2741-2773^100%ID^E:6e-15^RecName: Full=DmX-like protein 2;^Eukaryota; Metazoa; Chordata; Crania…	.	.	.	.	.	.	.	ENOG410XPUM^Dmx-like 1	.	GO:0030054^cellular_component^cell junction`GO:0005615^cellular_component^extracellular space`GO:0008021^cellular_component^synaptic vesicle`GO:0030672^cellular_component^synaptic vesicle membrane`GO:0017137^molecular_function^Rab GTPase binding	.	.	.
TR17873|c0_g1	TR17873|c0_g1_i1	INT10_MOUSE^INT10_MOUSE^Q:299-6,H:411-508^100%ID^E:5e-62^RecName: Full=Integrator complex subunit 10;^Eukaryota; Metazoa; Chordata; Craniata; Vertebrata; Euteleostomi; Mammalia; Eutheria; Euarchontoglires; Glires; Rodentia; Sciurognathi; Muroidea; Muridae; Murinae; Mus; Mus	.	TR17873|c0_g1_i1|m.266	299-3[-]	.	.	.	.	.	.	.	.	.	.
TR17904|c0_g1	TR17904|c0_g1_i1	STK3_DANRE^STK3_DANRE^Q:1-111,H:200-236^64.86%ID^E:2e-08^RecName: Full=Serine/threonine-protein kinase 3;^Eukaryota; Metazoa; Chordata; Craniata; Vertebrata; Euteleostomi; Actinopterygii; Neopterygii; Teleostei; Ostariophysi; Cypriniformes; Cyprinidae; Danio	.	TR17904|c0_g1_i1|m.267	1-303[+]	.	.	.	.	.	.	.	.	.	.
TR17915|c0_g1	TR17915|c0_g1_i1	U2AF2_MOUSE^U2AF2_MOUSE^Q:214-276,H:78-98^100%ID^E:1e-06^RecName: Full=Splicing factor U2AF 65 kDa subunit;^Eukaryota; Metazoa; Chordata; Craniata; Vertebrata; Euteleostomi; Mammalia; Eutheria; Euarchontoglires; Glires; Rodentia; Sciurognathi; Muroidea; Muridae; Murinae; Mus; Mus	.	.	.	.	.	.	.	ENOG410XP92^splicing factor (U2AF)	KEGG:mmu:22185`KO:K12837	GO:0000243^cellular_component^commitment complex`GO:0016607^cellular_component^nuclear speck`GO:0005654^cellular_component^nucleoplasm`GO:0005634^cellular_component^nucleus`GO:0000974^cellular_component^Prp19 complex`GO:0005681^cellular_component^spliceosomal complex`GO:0071004^cellular_component^U2-type prespliceosome`GO:0089701^cellular_component^U2AF`GO:0070742^molecular_function^C2H2 zinc fin…	.	.	.
TR18279|c0_g1	TR18279|c0_g1_i1	DYH2_MOUSE^DYH2_MOUSE^Q:3-356,H:884-1001^89.83%ID^E:3e-66^RecName: Full=Dynein heavy chain 2, axonemal;^Eukaryota; Metazoa; Chordata; Craniata; Vertebrata; Euteleostomi; Mammalia; Eutheria; Euarchontoglires; Glires; Rodentia; Sciurognathi; Muroidea; Muridae; Murinae; Mus; Mus	.	TR18279|c0_g1_i1|m.280	3-356[+]	.	.	.	.	.	.	.	.	.	.
TR18395|c0_g1	TR18395|c0_g1_i1	INO80_HUMAN^INO80_HUMAN^Q:228-4,H:967-1041^97.33%ID^E:7e-41^RecName: Full=DNA helicase INO80;^Eukaryota; Metazoa; Chordata; Craniata; Vertebrata; Euteleostomi; Mammalia; Eutheria; Euarchontoglires; Primates; Haplorrhini; Catarrhini; Hominidae; Homo	.	.	.	.	.	.	.	ENOG410XP0A^chromatin modification	KEGG:hsa:54617`KO:K11665	GO:0031011^cellular_component^Ino80 complex`GO:0005874^cellular_component^microtubule`GO:0005634^cellular_component^nucleus`GO:0043014^molecular_function^alpha-tubulin binding`GO:0005524^molecular_function^ATP binding`GO:0016887^molecular_function^ATPase activity`GO:0003677^molecular_function^DNA binding`GO:0003678^molecular_function^DNA helicase activity`GO:0051301^biological_process^cell divisi…	.	.	.
TR18455|c0_g1	TR18455|c0_g1_i1	ZFY21_RAT^ZFY21_RAT^Q:454-531,H:177-202^92.31%ID^E:4e-07^RecName: Full=Zinc finger FYVE domain-containing protein 21;^Eukaryota; Metazoa; Chordata; Craniata; Vertebrata; Euteleostomi; Mammalia; Eutheria; Euarchontoglires; Glires; Rodentia; Sciurognathi; Muroidea; Muridae; Murinae; Rattus	.	.	.	.	.	.	.	ENOG4111JNQ^Zinc finger, FYVE domain containing 21	.	GO:0016023^cellular_component^cytoplasmic, membrane-bounded vesicle`GO:0005768^cellular_component^endosome`GO:0005925^cellular_component^focal adhesion`GO:0046872^molecular_function^metal ion binding	.	.	.
TR18861|c0_g1	TR18861|c0_g1_i1	VPRT_JSRV^VPRT_JSRV^Q:5-427,H:68-205^44.68%ID^E:7e-31^RecName: Full=Bifunctional protease/dUTPase;^Viruses; Retro-transcribing viruses; Retroviridae; Orthoretrovirinae; Betaretrovirus	.	TR18861|c0_g1_i1|m.289	2-430[+]	.	.	.	.	.	.	.	.	.	.
TR18870|c0_g1	TR18870|c0_g1_i1	TOMT_RAT^TOMT_RAT^Q:942-622,H:152-258^96.26%ID^E:2e-64^RecName: Full=Transmembrane O-methyltransferase {ECO:0000312|RGD:1561509};^Eukaryota; Metazoa; Chordata; Craniata; Vertebrata; Euteleostomi; Mammalia; Eutheria; Euarchontoglires; Glires; Rodentia; Sciurognathi; Muroidea; Muridae; Murinae; Rattus	.	TR18870|c0_g1_i1|m.290	1005-619[-]	.	.	.	.	.	.	.	.	.	.
TR18917|c0_g1	TR18917|c0_g1_i1	LORF2_MOUSE^LORF2_MOUSE^Q:239-54,H:1048-1109^53.23%ID^E:2e-17^RecName: Full=LINE-1 retrotransposable element ORF2 protein;^Eukaryota; Metazoa; Chordata; Craniata; Vertebrata; Euteleostomi; Mammalia; Eutheria; Euarchontoglires; Glires; Rodentia; Sciurognathi; Muroidea; Muridae; Murinae; Mus; Mus`LORF2_MOUSE^LORF2_MOUSE^Q:82-2,H:1101-1127^74.07%ID^E:2e-17^RecName: Full=LINE-1 retrotransposable elem…	.	.	.	.	.	.	.	ENOG41120A8^NA	.	GO:0004519^molecular_function^endonuclease activity`GO:0046872^molecular_function^metal ion binding`GO:0003964^molecular_function^RNA-directed DNA polymerase activity`GO:0006310^biological_process^DNA recombination	.	.	.
TR18917|c0_g2	TR18917|c0_g2_i1	LORF2_MOUSE^LORF2_MOUSE^Q:257-54,H:1042-1109^51.47%ID^E:1e-18^RecName: Full=LINE-1 retrotransposable element ORF2 protein;^Eukaryota; Metazoa; Chordata; Craniata; Vertebrata; Euteleostomi; Mammalia; Eutheria; Euarchontoglires; Glires; Rodentia; Sciurognathi; Muroidea; Muridae; Murinae; Mus; Mus`LORF2_MOUSE^LORF2_MOUSE^Q:82-2,H:1101-1127^74.07%ID^E:1e-18^RecName: Full=LINE-1 retrotransposable elem…	.	.	.	.	.	.	.	ENOG41120A8^NA	.	GO:0004519^molecular_function^endonuclease activity`GO:0046872^molecular_function^metal ion binding`GO:0003964^molecular_function^RNA-directed DNA polymerase activity`GO:0006310^biological_process^DNA recombination	.	.	.
TR18984|c0_g1	TR18984|c0_g1_i1	LORF2_MOUSE^LORF2_MOUSE^Q:2-268,H:1137-1225^70.79%ID^E:3e-42^RecName: Full=LINE-1 retrotransposable element ORF2 protein;^Eukaryota; Metazoa; Chordata; Craniata; Vertebrata; Euteleostomi; Mammalia; Eutheria; Euarchontoglires; Glires; Rodentia; Sciurognathi; Muroidea; Muridae; Murinae; Mus; Mus	.	.	.	.	.	.	.	ENOG41120A8^NA	.	GO:0004519^molecular_function^endonuclease activity`GO:0046872^molecular_function^metal ion binding`GO:0003964^molecular_function^RNA-directed DNA polymerase activity`GO:0006310^biological_process^DNA recombination	.	.	.
TR19033|c0_g1	TR19033|c0_g1_i1	LAMA5_MOUSE^LAMA5_MOUSE^Q:404-3,H:3465-3568^62.69%ID^E:2e-31^RecName: Full=Laminin subunit alpha-5;^Eukaryota; Metazoa; Chordata; Craniata; Vertebrata; Euteleostomi; Mammalia; Eutheria; Euarchontoglires; Glires; Rodentia; Sciurognathi; Muroidea; Muridae; Murinae; Mus; Mus	.	TR19033|c0_g1_i1|m.294	404-3[-]	.	.	.	.	.	.	.	.	.	.
TR19033|c0_g2	TR19033|c0_g2_i1	LAMA5_MOUSE^LAMA5_MOUSE^Q:393-157,H:3465-3513^51.9%ID^E:2e-13^RecName: Full=Laminin subunit alpha-5;^Eukaryota; Metazoa; Chordata; Craniata; Vertebrata; Euteleostomi; Mammalia; Eutheria; Euarchontoglires; Glires; Rodentia; Sciurognathi; Muroidea; Muridae; Murinae; Mus; Mus	.	TR19033|c0_g2_i1|m.295	393-94[-]	.	.	.	.	.	.	.	.	.	.
TR19060|c0_g1	TR19060|c0_g1_i1	HNRPM_MOUSE^HNRPM_MOUSE^Q:2-70,H:16-38^95.65%ID^E:5e-06^RecName: Full=Heterogeneous nuclear ribonucleoprotein M;^Eukaryota; Metazoa; Chordata; Craniata; Vertebrata; Euteleostomi; Mammalia; Eutheria; Euarchontoglires; Glires; Rodentia; Sciurognathi; Muroidea; Muridae; Murinae; Mus; Mus	.	.	.	.	.	.	.	COG0724^Rna-binding protein	KEGG:mmu:76936`KO:K12887	GO:0071013^cellular_component^catalytic step 2 spliceosome`GO:0009986^cellular_component^cell surface`GO:0070062^cellular_component^extracellular exosome`GO:0031012^cellular_component^extracellular matrix`GO:0016020^cellular_component^membrane`GO:0016363^cellular_component^nuclear matrix`GO:0005654^cellular_component^nucleoplasm`GO:0042382^cellular_component^paraspeckles`GO:0005681^cellular_compo…	.	.	.
TR19221|c0_g1	TR19221|c0_g1_i1	DYN2_MOUSE^DYN2_MOUSE^Q:316-402,H:445-473^96.55%ID^E:2e-10^RecName: Full=Dynamin-2;^Eukaryota; Metazoa; Chordata; Craniata; Vertebrata; Euteleostomi; Mammalia; Eutheria; Euarchontoglires; Glires; Rodentia; Sciurognathi; Muroidea; Muridae; Murinae; Mus; Mus	.	TR19221|c0_g1_i1|m.296	3-404[+]	.	.	.	.	.	.	.	.	.	.
TR19329|c0_g1	TR19329|c0_g1_i1	EFNA1_RAT^EFNA1_RAT^Q:747-833,H:28-56^86.21%ID^E:6e-09^RecName: Full=Ephrin-A1;^Eukaryota; Metazoa; Chordata; Craniata; Vertebrata; Euteleostomi; Mammalia; Eutheria; Euarchontoglires; Glires; Rodentia; Sciurognathi; Muroidea; Muridae; Murinae; Rattus	.	.	.	.	.	.	.	ENOG4111FMJ^ligand for Eph receptors, a family of receptor tyrosine kinases which are crucial for migration, repulsion and adhesion during neuronal, vascular and epithelial development. Binds promiscuously Eph receptors residing on adjacent cells, leading to contact-dependent bidirectional signaling into neighboring cells	KEGG:rno:94268`KO:K05462	GO:0046658^cellular_component^anchored component of plasma membrane`GO:0070062^cellular_component^extracellular exosome`GO:0046875^molecular_function^ephrin receptor binding`GO:0000187^biological_process^activation of MAPK activity`GO:0001525^biological_process^angiogenesis`GO:0003180^biological_process^aortic valve morphogenesis`GO:0007411^biological_process^axon guidance`GO:0016477^biological_p…	.	.	.
TR19369|c0_g1	TR19369|c0_g1_i1	MF13A_HUMAN^MF13A_HUMAN^Q:3-497,H:131-295^89.09%ID^E:3e-71^RecName: Full=Transmembrane protein 180 {ECO:0000312|HGNC:HGNC:26196};^Eukaryota; Metazoa; Chordata; Craniata; Vertebrata; Euteleostomi; Mammalia; Eutheria; Euarchontoglires; Primates; Haplorrhini; Catarrhini; Hominidae; Homo	.	TR19369|c0_g1_i1|m.299	3-497[+]	.	.	.	.	.	.	.	.	.	.
TR19402|c0_g1	TR19402|c0_g1_i1	TC1D4_MOUSE^TC1D4_MOUSE^Q:778-539,H:140-219^88.75%ID^E:2e-42^RecName: Full=Tctex1 domain-containing protein 4;^Eukaryota; Metazoa; Chordata; Craniata; Vertebrata; Euteleostomi; Mammalia; Eutheria; Euarchontoglires; Glires; Rodentia; Sciurognathi; Muroidea; Muridae; Murinae; Mus; Mus	.	.	.	.	.	.	.	ENOG4111RVM^Tctex1 domain containing	KEGG:mmu:242646	GO:0001669^cellular_component^acrosomal vesicle`GO:0005930^cellular_component^axoneme`GO:0005737^cellular_component^cytoplasm`GO:0005815^cellular_component^microtubule organizing center`GO:0005634^cellular_component^nucleus`GO:0036126^cellular_component^sperm flagellum`GO:0008157^molecular_function^protein phosphatase 1 binding	.	.	.
TR19456|c0_g1	TR19456|c0_g1_i1	ABCG5_MOUSE^ABCG5_MOUSE^Q:3-290,H:557-652^87.5%ID^E:2e-50^RecName: Full=ATP-binding cassette sub-family G member 5;^Eukaryota; Metazoa; Chordata; Craniata; Vertebrata; Euteleostomi; Mammalia; Eutheria; Euarchontoglires; Glires; Rodentia; Sciurognathi; Muroidea; Muridae; Murinae; Mus; Mus	.	.	.	.	.	.	.	COG1131^(ABC) transporter	KEGG:mmu:27409`KO:K05683	GO:0045177^cellular_component^apical part of cell`GO:0016324^cellular_component^apical plasma membrane`GO:0043190^cellular_component^ATP-binding cassette (ABC) transporter complex`GO:0016021^cellular_component^integral component of membrane`GO:0016020^cellular_component^membrane`GO:0043235^cellular_component^receptor complex`GO:0005524^molecular_function^ATP binding`GO:0042626^molecular_function^…	.	.	.
TR19633|c0_g1	TR19633|c0_g1_i1	CFA57_MOUSE^CFA57_MOUSE^Q:3-335,H:19-129^90.99%ID^E:2e-67^RecName: Full=Cilia- and flagella-associated protein 57 {ECO:0000312|MGI:MGI:2686209};^Eukaryota; Metazoa; Chordata; Craniata; Vertebrata; Euteleostomi; Mammalia; Eutheria; Euarchontoglires; Glires; Rodentia; Sciurognathi; Muroidea; Muridae; Murinae; Mus; Mus	.	TR19633|c0_g1_i1|m.303	3-335[+]	.	.	.	.	.	.	.	.	.	.
TR19669|c0_g1	TR19669|c0_g1_i1	DAZP2_MOUSE^DAZP2_MOUSE^Q:446-75,H:45-168^97.58%ID^E:1e-59^RecName: Full=DAZ-associated protein 2;^Eukaryota; Metazoa; Chordata; Craniata; Vertebrata; Euteleostomi; Mammalia; Eutheria; Euarchontoglires; Glires; Rodentia; Sciurognathi; Muroidea; Muridae; Murinae; Mus; Mus	.	TR19669|c0_g1_i1|m.304	398-72[-]	.	.	.	.	.	.	.	.	.	.
TR19669|c0_g2	TR19669|c0_g2_i1	DAZP2_MACFA^DAZP2_MACFA^Q:176-75,H:135-168^97.06%ID^E:4e-16^RecName: Full=DAZ-associated protein 2;^Eukaryota; Metazoa; Chordata; Craniata; Vertebrata; Euteleostomi; Mammalia; Eutheria; Euarchontoglires; Primates; Haplorrhini; Catarrhini; Cercopithecidae; Cercopithecinae; Macaca	.	.	.	.	.	.	.	.	KEGG:mcf:101926026	GO:0005737^cellular_component^cytoplasm`GO:0005634^cellular_component^nucleus	.	.	.
TR19698|c0_g1	TR19698|c0_g1_i1	MUC5B_HUMAN^MUC5B_HUMAN^Q:3-122,H:1561-1601^56.1%ID^E:9e-09^RecName: Full=Mucin-5B;^Eukaryota; Metazoa; Chordata; Craniata; Vertebrata; Euteleostomi; Mammalia; Eutheria; Euarchontoglires; Primates; Haplorrhini; Catarrhini; Hominidae; Homo`MUC5B_HUMAN^MUC5B_HUMAN^Q:3-113,H:2372-2409^57.89%ID^E:3e-08^RecName: Full=Mucin-5B;^Eukaryota; Metazoa; Chordata; Craniata; Vertebrata; Euteleostomi; Mammalia;…	.	TR19698|c0_g1_i1|m.307	3-452[+]	.	.	.	.	.	.	.	.	.	.
TR19771|c0_g1	TR19771|c0_g1_i1	ZN431_MOUSE^ZN431_MOUSE^Q:174-1,H:3-60^63.79%ID^E:7e-21^RecName: Full=Zinc finger protein 431;^Eukaryota; Metazoa; Chordata; Craniata; Vertebrata; Euteleostomi; Mammalia; Eutheria; Euarchontoglires; Glires; Rodentia; Sciurognathi; Muroidea; Muridae; Murinae; Mus; Mus	.	.	.	.	.	.	.	COG5048^Zinc finger protein	KEGG:mmu:69504	GO:0005634^cellular_component^nucleus`GO:0003682^molecular_function^chromatin binding`GO:0001046^molecular_function^core promoter sequence-specific DNA binding`GO:0042826^molecular_function^histone deacetylase binding`GO:0046872^molecular_function^metal ion binding`GO:0030154^biological_process^cell differentiation`GO:0045668^biological_process^negative regulation of osteoblast differentiation`GO…	.	.	.
TR19978|c0_g1	TR19978|c0_g1_i1	LORF2_MOUSE^LORF2_MOUSE^Q:260-129,H:581-626^65.22%ID^E:7e-11^RecName: Full=LINE-1 retrotransposable element ORF2 protein;^Eukaryota; Metazoa; Chordata; Craniata; Vertebrata; Euteleostomi; Mammalia; Eutheria; Euarchontoglires; Glires; Rodentia; Sciurognathi; Muroidea; Muridae; Murinae; Mus; Mus`LORF2_MOUSE^LORF2_MOUSE^Q:121-2,H:630-666^47.5%ID^E:7e-11^RecName: Full=LINE-1 retrotransposable element…	.	.	.	.	.	.	.	ENOG41120A8^NA	.	GO:0004519^molecular_function^endonuclease activity`GO:0046872^molecular_function^metal ion binding`GO:0003964^molecular_function^RNA-directed DNA polymerase activity`GO:0006310^biological_process^DNA recombination	.	.	.
TR20097|c0_g1	TR20097|c0_g1_i1	KLDC9_MOUSE^KLDC9_MOUSE^Q:153-1,H:1-51^80.39%ID^E:5e-19^RecName: Full=Kelch domain-containing protein 9;^Eukaryota; Metazoa; Chordata; Craniata; Vertebrata; Euteleostomi; Mammalia; Eutheria; Euarchontoglires; Glires; Rodentia; Sciurognathi; Muroidea; Muridae; Murinae; Mus; Mus	.	TR20097|c0_g1_i1|m.318	3-344[+]	.	.	.	.	.	.	.	.	.	.
TR20146|c0_g1	TR20146|c0_g1_i1	IKBB_MOUSE^IKBB_MOUSE^Q:156-58,H:327-359^87.88%ID^E:1e-11^RecName: Full=NF-kappa-B inhibitor beta;^Eukaryota; Metazoa; Chordata; Craniata; Vertebrata; Euteleostomi; Mammalia; Eutheria; Euarchontoglires; Glires; Rodentia; Sciurognathi; Muroidea; Muridae; Murinae; Mus; Mus`IKBB_MOUSE^IKBB_MOUSE^Q:262-227,H:287-298^100%ID^E:1e-11^RecName: Full=NF-kappa-B inhibitor beta;^Eukaryota; Metazoa; Chordata;…	.	.	.	.	.	.	.	COG0666^Ankyrin Repeat	KEGG:mmu:18036`KO:K02581	GO:0005829^cellular_component^cytosol`GO:0005634^cellular_component^nucleus`GO:0071222^biological_process^cellular response to lipopolysaccharide`GO:0007253^biological_process^cytoplasmic sequestering of NF-kappaB`GO:0007165^biological_process^signal transduction	.	.	.
TR20146|c0_g2	TR20146|c0_g2_i1	IKBB_MOUSE^IKBB_MOUSE^Q:264-58,H:287-359^65.75%ID^E:9e-09^RecName: Full=NF-kappa-B inhibitor beta;^Eukaryota; Metazoa; Chordata; Craniata; Vertebrata; Euteleostomi; Mammalia; Eutheria; Euarchontoglires; Glires; Rodentia; Sciurognathi; Muroidea; Muridae; Murinae; Mus; Mus	.	.	.	.	.	.	.	COG0666^Ankyrin Repeat	KEGG:mmu:18036`KO:K02581	GO:0005829^cellular_component^cytosol`GO:0005634^cellular_component^nucleus`GO:0071222^biological_process^cellular response to lipopolysaccharide`GO:0007253^biological_process^cytoplasmic sequestering of NF-kappaB`GO:0007165^biological_process^signal transduction	.	.	.
TR20177|c0_g1	TR20177|c0_g1_i1	NLRC3_MOUSE^NLRC3_MOUSE^Q:136-576,H:918-1064^85.71%ID^E:2e-52^RecName: Full=Protein NLRC3;^Eukaryota; Metazoa; Chordata; Craniata; Vertebrata; Euteleostomi; Mammalia; Eutheria; Euarchontoglires; Glires; Rodentia; Sciurognathi; Muroidea; Muridae; Murinae; Mus; Mus`NLRC3_MOUSE^NLRC3_MOUSE^Q:151-552,H:671-804^44.03%ID^E:3e-14^RecName: Full=Protein NLRC3;^Eukaryota; Metazoa; Chordata; Craniata; Verte…	.	TR20177|c0_g1_i1|m.321	133-579[+]	.	.	.	.	.	.	.	.	.	.
TR20177|c0_g1	TR20177|c0_g1_i1	NLRC3_MOUSE^NLRC3_MOUSE^Q:136-576,H:918-1064^85.71%ID^E:2e-52^RecName: Full=Protein NLRC3;^Eukaryota; Metazoa; Chordata; Craniata; Vertebrata; Euteleostomi; Mammalia; Eutheria; Euarchontoglires; Glires; Rodentia; Sciurognathi; Muroidea; Muridae; Murinae; Mus; Mus`NLRC3_MOUSE^NLRC3_MOUSE^Q:151-552,H:671-804^44.03%ID^E:3e-14^RecName: Full=Protein NLRC3;^Eukaryota; Metazoa; Chordata; Craniata; Verte…	.	TR20177|c0_g1_i1|m.322	561-983[+]	.	.	.	.	.	.	.	.	.	.
TR20177|c0_g1	TR20177|c0_g1_i1	NLRC3_MOUSE^NLRC3_MOUSE^Q:136-576,H:918-1064^85.71%ID^E:2e-52^RecName: Full=Protein NLRC3;^Eukaryota; Metazoa; Chordata; Craniata; Vertebrata; Euteleostomi; Mammalia; Eutheria; Euarchontoglires; Glires; Rodentia; Sciurognathi; Muroidea; Muridae; Murinae; Mus; Mus`NLRC3_MOUSE^NLRC3_MOUSE^Q:151-552,H:671-804^44.03%ID^E:3e-14^RecName: Full=Protein NLRC3;^Eukaryota; Metazoa; Chordata; Craniata; Verte…	.	TR20177|c0_g1_i1|m.323	671-997[+]	.	.	.	.	.	.	.	.	.	.
TR20411|c0_g1	TR20411|c0_g1_i1	NEDD4_MOUSE^NEDD4_MOUSE^Q:2-103,H:39-72^55.88%ID^E:2e-06^RecName: Full=E3 ubiquitin-protein ligase NEDD4;^Eukaryota; Metazoa; Chordata; Craniata; Vertebrata; Euteleostomi; Mammalia; Eutheria; Euarchontoglires; Glires; Rodentia; Sciurognathi; Muroidea; Muridae; Murinae; Mus; Mus	.	.	.	.	.	.	.	COG5021^ubiquitin protein ligase	KEGG:mmu:17999`KO:K10591	GO:0005938^cellular_component^cell cortex`GO:0000785^cellular_component^chromatin`GO:0005737^cellular_component^cytoplasm`GO:0005829^cellular_component^cytosol`GO:0070062^cellular_component^extracellular exosome`GO:0005794^cellular_component^Golgi apparatus`GO:0016020^cellular_component^membrane`GO:0045121^cellular_component^membrane raft`GO:0005902^cellular_component^microvillus`GO:0048471^cellu…	.	.	.
TR20539|c0_g1	TR20539|c0_g1_i1	MPP8_MOUSE^MPP8_MOUSE^Q:131-3,H:727-769^95.35%ID^E:4e-22^RecName: Full=M-phase phosphoprotein 8 {ECO:0000250|UniProtKB:Q99549};^Eukaryota; Metazoa; Chordata; Craniata; Vertebrata; Euteleostomi; Mammalia; Eutheria; Euarchontoglires; Glires; Rodentia; Sciurognathi; Muroidea; Muridae; Murinae; Mus; Mus	.	.	.	.	.	.	.	COG0666^Ankyrin Repeat	KEGG:mmu:75339	GO:0005737^cellular_component^cytoplasm`GO:0070062^cellular_component^extracellular exosome`GO:0005720^cellular_component^nuclear heterochromatin`GO:0000788^cellular_component^nuclear nucleosome`GO:0005730^cellular_component^nucleolus`GO:0005654^cellular_component^nucleoplasm`GO:0005634^cellular_component^nucleus`GO:0005886^cellular_component^plasma membrane`GO:0035064^molecular_function^methylat…	.	.	.
TR20674|c0_g2	TR20674|c0_g2_i1	TUSC1_MOUSE^TUSC1_MOUSE^Q:82-393,H:102-205^77.88%ID^E:9e-45^RecName: Full=Tumor suppressor candidate gene 1 protein homolog;^Eukaryota; Metazoa; Chordata; Craniata; Vertebrata; Euteleostomi; Mammalia; Eutheria; Euarchontoglires; Glires; Rodentia; Sciurognathi; Muroidea; Muridae; Murinae; Mus; Mus	.	TR20674|c0_g2_i1|m.331	1-447[+]	.	.	.	.	.	.	.	.	.	.
TR20675|c0_g1	TR20675|c0_g1_i1	PP4R4_MOUSE^PP4R4_MOUSE^Q:1-315,H:771-875^89.52%ID^E:2e-55^RecName: Full=Serine/threonine-protein phosphatase 4 regulatory subunit 4;^Eukaryota; Metazoa; Chordata; Craniata; Vertebrata; Euteleostomi; Mammalia; Eutheria; Euarchontoglires; Glires; Rodentia; Sciurognathi; Muroidea; Muridae; Murinae; Mus; Mus	.	TR20675|c0_g1_i1|m.332	1-318[+]	.	.	.	.	.	.	.	.	.	.
TR20682|c0_g1	TR20682|c0_g1_i1	GEMI4_HUMAN^GEMI4_HUMAN^Q:684-4,H:1-227^81.94%ID^E:7e-118^RecName: Full=Gem-associated protein 4;^Eukaryota; Metazoa; Chordata; Craniata; Vertebrata; Euteleostomi; Mammalia; Eutheria; Euarchontoglires; Primates; Haplorrhini; Catarrhini; Hominidae; Homo	.	TR20682|c0_g1_i1|m.333	684-1[-]	.	.	.	.	.	.	.	.	.	.
TR20682|c0_g1	TR20682|c0_g1_i1	GEMI4_HUMAN^GEMI4_HUMAN^Q:684-4,H:1-227^81.94%ID^E:7e-118^RecName: Full=Gem-associated protein 4;^Eukaryota; Metazoa; Chordata; Craniata; Vertebrata; Euteleostomi; Mammalia; Eutheria; Euarchontoglires; Primates; Haplorrhini; Catarrhini; Hominidae; Homo	.	TR20682|c0_g1_i1|m.334	2-307[+]	.	.	.	.	.	.	.	.	.	.
TR20682|c0_g2	TR20682|c0_g2_i1	GEMI4_HUMAN^GEMI4_HUMAN^Q:678-4,H:3-227^83.11%ID^E:3e-117^RecName: Full=Gem-associated protein 4;^Eukaryota; Metazoa; Chordata; Craniata; Vertebrata; Euteleostomi; Mammalia; Eutheria; Euarchontoglires; Primates; Haplorrhini; Catarrhini; Hominidae; Homo	.	TR20682|c0_g2_i1|m.335	651-1[-]	.	.	.	.	.	.	.	.	.	.
TR20682|c0_g2	TR20682|c0_g2_i1	GEMI4_HUMAN^GEMI4_HUMAN^Q:678-4,H:3-227^83.11%ID^E:3e-117^RecName: Full=Gem-associated protein 4;^Eukaryota; Metazoa; Chordata; Craniata; Vertebrata; Euteleostomi; Mammalia; Eutheria; Euarchontoglires; Primates; Haplorrhini; Catarrhini; Hominidae; Homo	.	TR20682|c0_g2_i1|m.336	2-307[+]	.	.	.	.	.	.	.	.	.	.
TR20725|c0_g1	TR20725|c0_g1_i1	NEDD4_MOUSE^NEDD4_MOUSE^Q:5-106,H:39-72^55.88%ID^E:2e-06^RecName: Full=E3 ubiquitin-protein ligase NEDD4;^Eukaryota; Metazoa; Chordata; Craniata; Vertebrata; Euteleostomi; Mammalia; Eutheria; Euarchontoglires; Glires; Rodentia; Sciurognathi; Muroidea; Muridae; Murinae; Mus; Mus	.	.	.	.	.	.	.	COG5021^ubiquitin protein ligase	KEGG:mmu:17999`KO:K10591	GO:0005938^cellular_component^cell cortex`GO:0000785^cellular_component^chromatin`GO:0005737^cellular_component^cytoplasm`GO:0005829^cellular_component^cytosol`GO:0070062^cellular_component^extracellular exosome`GO:0005794^cellular_component^Golgi apparatus`GO:0016020^cellular_component^membrane`GO:0045121^cellular_component^membrane raft`GO:0005902^cellular_component^microvillus`GO:0048471^cellu…	.	.	.
TR20728|c0_g1	TR20728|c0_g1_i1	S23A1_RAT^S23A1_RAT^Q:65-3,H:524-544^100%ID^E:5e-07^RecName: Full=Solute carrier family 23 member 1;^Eukaryota; Metazoa; Chordata; Craniata; Vertebrata; Euteleostomi; Mammalia; Eutheria; Euarchontoglires; Glires; Rodentia; Sciurognathi; Muroidea; Muridae; Murinae; Rattus	.	.	.	.	.	.	.	COG2233^permease	KEGG:rno:50621`KO:K14611	GO:0016324^cellular_component^apical plasma membrane`GO:0009925^cellular_component^basal plasma membrane`GO:0005903^cellular_component^brush border`GO:0005737^cellular_component^cytoplasm`GO:0005887^cellular_component^integral component of plasma membrane`GO:0043229^cellular_component^intracellular organelle`GO:0033300^molecular_function^dehydroascorbic acid transporter activity`GO:0008520^molecu…	.	.	.
TR20793|c0_g1	TR20793|c0_g1_i1	ERD22_RAT^ERD22_RAT^Q:243-1,H:5-85^100%ID^E:4e-49^RecName: Full=ER lumen protein-retaining receptor 2;^Eukaryota; Metazoa; Chordata; Craniata; Vertebrata; Euteleostomi; Mammalia; Eutheria; Euarchontoglires; Glires; Rodentia; Sciurognathi; Muroidea; Muridae; Murinae; Rattus	.	.	.	.	.	.	.	COG5196^Required for the retention of luminal endoplasmic reticulum proteins. Determines the specificity of the luminal ER protein retention system. Also required for normal vesicular traffic through the Golgi (By similarity)	KEGG:rno:304290`KO:K10949	GO:0005801^cellular_component^cis-Golgi network`GO:0005783^cellular_component^endoplasmic reticulum`GO:0005789^cellular_component^endoplasmic reticulum membrane`GO:0070062^cellular_component^extracellular exosome`GO:0016021^cellular_component^integral component of membrane`GO:0046923^molecular_function^ER retention sequence binding`GO:0006621^biological_process^protein retention in ER lumen`GO:00…	.	.	.
TR20793|c0_g2	TR20793|c0_g2_i1	ERD22_HUMAN^ERD22_HUMAN^Q:234-154,H:5-31^100%ID^E:3e-10^RecName: Full=ER lumen protein-retaining receptor 2;^Eukaryota; Metazoa; Chordata; Craniata; Vertebrata; Euteleostomi; Mammalia; Eutheria; Euarchontoglires; Primates; Haplorrhini; Catarrhini; Hominidae; Homo	.	.	.	.	.	.	.	COG5196^Required for the retention of luminal endoplasmic reticulum proteins. Determines the specificity of the luminal ER protein retention system. Also required for normal vesicular traffic through the Golgi (By similarity)	KEGG:hsa:11014`KO:K10949	GO:0005801^cellular_component^cis-Golgi network`GO:0005783^cellular_component^endoplasmic reticulum`GO:0005789^cellular_component^endoplasmic reticulum membrane`GO:0070062^cellular_component^extracellular exosome`GO:0005794^cellular_component^Golgi apparatus`GO:0016021^cellular_component^integral component of membrane`GO:0005046^molecular_function^KDEL sequence binding`GO:0006886^biological_proce…	.	.	.
TR20855|c0_g1	TR20855|c0_g1_i1	LRFN3_MOUSE^LRFN3_MOUSE^Q:3-257,H:542-626^98.82%ID^E:2e-37^RecName: Full=Leucine-rich repeat and fibronectin type-III domain-containing protein 3;^Eukaryota; Metazoa; Chordata; Craniata; Vertebrata; Euteleostomi; Mammalia; Eutheria; Euarchontoglires; Glires; Rodentia; Sciurognathi; Muroidea; Muridae; Murinae; Mus; Mus	.	TR20855|c0_g1_i1|m.338	377-57[-]	.	.	.	.	.	.	.	.	.	.
TR20929|c0_g1	TR20929|c0_g1_i1	GPR18_MOUSE^GPR18_MOUSE^Q:161-3,H:17-69^96.23%ID^E:3e-27^RecName: Full=N-arachidonyl glycine receptor;^Eukaryota; Metazoa; Chordata; Craniata; Vertebrata; Euteleostomi; Mammalia; Eutheria; Euarchontoglires; Glires; Rodentia; Sciurognathi; Muroidea; Muridae; Murinae; Mus; Mus	.	.	.	.	.	.	.	ENOG410YP7X^G protein-coupled receptor 18	KEGG:mmu:110168`KO:K08410	GO:0016021^cellular_component^integral component of membrane`GO:0005886^cellular_component^plasma membrane`GO:0004930^molecular_function^G-protein coupled receptor activity	.	.	.
TR20956|c0_g1	TR20956|c0_g1_i1	OAZ2_PONAB^OAZ2_PONAB^Q:3-98,H:126-154^75%ID^E:2e-07^RecName: Full=Ornithine decarboxylase antizyme 2;^Eukaryota; Metazoa; Chordata; Craniata; Vertebrata; Euteleostomi; Mammalia; Eutheria; Euarchontoglires; Primates; Haplorrhini; Catarrhini; Hominidae; Pongo	.	.	.	.	.	.	.	.	KEGG:pon:100173592`KO:K16613	GO:0005829^cellular_component^cytosol`GO:0005634^cellular_component^nucleus`GO:0008073^molecular_function^ornithine decarboxylase inhibitor activity`GO:0006596^biological_process^polyamine biosynthetic process`GO:0090316^biological_process^positive regulation of intracellular protein transport`GO:0045732^biological_process^positive regulation of protein catabolic process	.	.	.
TR21068|c0_g1	TR21068|c0_g1_i1	COA5_MOUSE^COA5_MOUSE^Q:192-1,H:1-64^95.31%ID^E:4e-38^RecName: Full=Cytochrome c oxidase assembly factor 5;^Eukaryota; Metazoa; Chordata; Craniata; Vertebrata; Euteleostomi; Mammalia; Eutheria; Euarchontoglires; Glires; Rodentia; Sciurognathi; Muroidea; Muridae; Murinae; Mus; Mus	.	.	.	.	.	.	.	ENOG4111YIY^Cytochrome c oxidase assembly factor 5	KEGG:mmu:76178`KO:K18178	GO:0005739^cellular_component^mitochondrion	.	.	.
TR21105|c0_g1	TR21105|c0_g1_i1	VMA5A_HUMAN^VMA5A_HUMAN^Q:3-290,H:400-495^77.08%ID^E:3e-45^RecName: Full=von Willebrand factor A domain-containing protein 5A;^Eukaryota; Metazoa; Chordata; Craniata; Vertebrata; Euteleostomi; Mammalia; Eutheria; Euarchontoglires; Primates; Haplorrhini; Catarrhini; Hominidae; Homo	.	.	.	.	.	.	.	COG2304^von Willebrand factor, type A	KEGG:hsa:4013	GO:0005654^cellular_component^nucleoplasm`GO:0005634^cellular_component^nucleus	.	.	.
TR21238|c0_g1	TR21238|c0_g1_i1	LORF2_HUMAN^LORF2_HUMAN^Q:46-699,H:790-1017^32.37%ID^E:6e-11^RecName: Full=LINE-1 retrotransposable element ORF2 protein;^Eukaryota; Metazoa; Chordata; Craniata; Vertebrata; Euteleostomi; Mammalia; Eutheria; Euarchontoglires; Primates; Haplorrhini; Catarrhini; Hominidae; Homo`LORF2_HUMAN^LORF2_HUMAN^Q:2-202,H:774-842^46.38%ID^E:5e-10^RecName: Full=LINE-1 retrotransposable element ORF2 protein;^Eu…	.	.	.	.	.	.	.	ENOG410Y9TZ^NA	.	GO:0046872^molecular_function^metal ion binding`GO:0003964^molecular_function^RNA-directed DNA polymerase activity`GO:0009036^molecular_function^Type II site-specific deoxyribonuclease activity`GO:0006310^biological_process^DNA recombination`GO:0090305^biological_process^nucleic acid phosphodiester bond hydrolysis`GO:0032199^biological_process^reverse transcription involved in RNA-mediated transp…	.	.	.
TR21611|c0_g1	TR21611|c0_g1_i1	KLH24_RAT^KLH24_RAT^Q:355-2,H:241-358^100%ID^E:7e-79^RecName: Full=Kelch-like protein 24;^Eukaryota; Metazoa; Chordata; Craniata; Vertebrata; Euteleostomi; Mammalia; Eutheria; Euarchontoglires; Glires; Rodentia; Sciurognathi; Muroidea; Muridae; Murinae; Rattus	.	TR21611|c0_g1_i1|m.344	355-2[-]	.	.	.	.	.	.	.	.	.	.
TR21611|c0_g2	TR21611|c0_g2_i1	KLH24_RAT^KLH24_RAT^Q:232-32,H:241-307^100%ID^E:7e-40^RecName: Full=Kelch-like protein 24;^Eukaryota; Metazoa; Chordata; Craniata; Vertebrata; Euteleostomi; Mammalia; Eutheria; Euarchontoglires; Glires; Rodentia; Sciurognathi; Muroidea; Muridae; Murinae; Rattus	.	.	.	.	.	.	.	ENOG410XNX8^kelch-like	KEGG:rno:303803`KO:K10461	GO:0030424^cellular_component^axon`GO:0031463^cellular_component^Cul3-RING ubiquitin ligase complex`GO:0005737^cellular_component^cytoplasm`GO:0043204^cellular_component^perikaryon`GO:0016567^biological_process^protein ubiquitination`GO:2000312^biological_process^regulation of kainate selective glutamate receptor activity	.	.	.
TR21744|c0_g1	TR21744|c0_g1_i1	POC1B_PONAB^POC1B_PONAB^Q:422-183,H:372-451^86.25%ID^E:2e-38^RecName: Full=POC1 centriolar protein homolog B;^Eukaryota; Metazoa; Chordata; Craniata; Vertebrata; Euteleostomi; Mammalia; Eutheria; Euarchontoglires; Primates; Haplorrhini; Catarrhini; Hominidae; Pongo	.	.	.	.	.	.	.	.	KEGG:pon:100172056`KO:K16482	GO:0005814^cellular_component^centriole`GO:0036064^cellular_component^ciliary basal body`GO:0000922^cellular_component^spindle pole`GO:0008283^biological_process^cell proliferation`GO:0042384^biological_process^cilium assembly`GO:0001895^biological_process^retina homeostasis	.	.	.
TR21802|c0_g1	TR21802|c0_g1_i1	ZDH23_RAT^ZDH23_RAT^Q:8-232,H:341-415^98.67%ID^E:2e-44^RecName: Full=Palmitoyltransferase ZDHHC23;^Eukaryota; Metazoa; Chordata; Craniata; Vertebrata; Euteleostomi; Mammalia; Eutheria; Euarchontoglires; Glires; Rodentia; Sciurognathi; Muroidea; Muridae; Murinae; Rattus	.	.	.	.	.	.	.	COG5273^Zinc finger, DHHC-type containing	KEGG:rno:363783`KO:K18932	GO:0016021^cellular_component^integral component of membrane`GO:0019706^molecular_function^protein-cysteine S-palmitoyltransferase activity`GO:0008270^molecular_function^zinc ion binding`GO:0072659^biological_process^protein localization to plasma membrane`GO:0018345^biological_process^protein palmitoylation	.	.	.
TR21873|c1_g1	TR21873|c1_g1_i1	NBEL2_MOUSE^NBEL2_MOUSE^Q:139-2,H:1064-1109^76.09%ID^E:1e-12^RecName: Full=Neurobeachin-like protein 2;^Eukaryota; Metazoa; Chordata; Craniata; Vertebrata; Euteleostomi; Mammalia; Eutheria; Euarchontoglires; Glires; Rodentia; Sciurognathi; Muroidea; Muridae; Murinae; Mus; Mus	.	.	.	.	.	.	.	ENOG410XNQC^beige BEACH domain containing protein	.	GO:0012505^cellular_component^endomembrane system`GO:0005783^cellular_component^endoplasmic reticulum`GO:0019898^cellular_component^extrinsic component of membrane`GO:0016020^cellular_component^membrane`GO:0005543^molecular_function^phospholipid binding`GO:0007596^biological_process^blood coagulation`GO:0035855^biological_process^megakaryocyte development`GO:0070889^biological_process^platelet al…	.	.	.
TR21911|c1_g1	TR21911|c1_g1_i1	NEDD4_MOUSE^NEDD4_MOUSE^Q:13-117,H:37-71^60%ID^E:2e-07^RecName: Full=E3 ubiquitin-protein ligase NEDD4;^Eukaryota; Metazoa; Chordata; Craniata; Vertebrata; Euteleostomi; Mammalia; Eutheria; Euarchontoglires; Glires; Rodentia; Sciurognathi; Muroidea; Muridae; Murinae; Mus; Mus	.	.	.	.	.	.	.	COG5021^ubiquitin protein ligase	KEGG:mmu:17999`KO:K10591	GO:0005938^cellular_component^cell cortex`GO:0000785^cellular_component^chromatin`GO:0005737^cellular_component^cytoplasm`GO:0005829^cellular_component^cytosol`GO:0070062^cellular_component^extracellular exosome`GO:0005794^cellular_component^Golgi apparatus`GO:0016020^cellular_component^membrane`GO:0045121^cellular_component^membrane raft`GO:0005902^cellular_component^microvillus`GO:0048471^cellu…	.	.	.
TR21967|c0_g1	TR21967|c0_g1_i1	LRC17_MOUSE^LRC17_MOUSE^Q:440-3,H:81-226^92.47%ID^E:1e-89^RecName: Full=Leucine-rich repeat-containing protein 17;^Eukaryota; Metazoa; Chordata; Craniata; Vertebrata; Euteleostomi; Mammalia; Eutheria; Euarchontoglires; Glires; Rodentia; Sciurognathi; Muroidea; Muridae; Murinae; Mus; Mus`LRC17_MOUSE^LRC17_MOUSE^Q:437-75,H:269-388^32.23%ID^E:2e-07^RecName: Full=Leucine-rich repeat-containing protei…	.	TR21967|c0_g1_i1|m.348	440-3[-]	.	.	.	.	.	.	.	.	.	.
TR22070|c0_g1	TR22070|c0_g1_i1	TMTC3_HUMAN^TMTC3_HUMAN^Q:51-257,H:770-838^60.87%ID^E:2e-18^RecName: Full=Transmembrane and TPR repeat-containing protein 3;^Eukaryota; Metazoa; Chordata; Craniata; Vertebrata; Euteleostomi; Mammalia; Eutheria; Euarchontoglires; Primates; Haplorrhini; Catarrhini; Hominidae; Homo	.	TR22070|c0_g1_i1|m.354	3-329[+]	.	.	.	.	.	.	.	.	.	.
TR22102|c0_g1	TR22102|c0_g1_i1	PCDGL_PANTR^PCDGL_PANTR^Q:1-591,H:366-562^98.48%ID^E:3e-129^RecName: Full=Protocadherin gamma-C4;^Eukaryota; Metazoa; Chordata; Craniata; Vertebrata; Euteleostomi; Mammalia; Eutheria; Euarchontoglires; Primates; Haplorrhini; Catarrhini; Hominidae; Pan`PCDGL_PANTR^PCDGL_PANTR^Q:1-591,H:149-347^37.31%ID^E:1e-26^RecName: Full=Protocadherin gamma-C4;^Eukaryota; Metazoa; Chordata; Craniata; Vertebrata…	.	TR22102|c0_g1_i1|m.356	1-591[+]	.	.	.	.	.	.	.	.	.	.
TR22141|c0_g1	TR22141|c0_g1_i1	ACO13_MOUSE^ACO13_MOUSE^Q:107-6,H:90-123^97.06%ID^E:2e-14^RecName: Full=Acyl-coenzyme A thioesterase 13;^Eukaryota; Metazoa; Chordata; Craniata; Vertebrata; Euteleostomi; Mammalia; Eutheria; Euarchontoglires; Glires; Rodentia; Sciurognathi; Muroidea; Muridae; Murinae; Mus; Mus	.	.	.	.	.	.	.	COG2050^thioesterase Superfamily protein	KEGG:mmu:66834`KO:K17362	GO:0005829^cellular_component^cytosol`GO:0070062^cellular_component^extracellular exosome`GO:0005739^cellular_component^mitochondrion`GO:0005634^cellular_component^nucleus`GO:0005819^cellular_component^spindle`GO:0047617^molecular_function^acyl-CoA hydrolase activity`GO:0051289^biological_process^protein homotetramerization	.	.	.
TR22156|c0_g1	TR22156|c0_g1_i1	BYST_MOUSE^BYST_MOUSE^Q:409-242,H:88-143^89.29%ID^E:1e-27^RecName: Full=Bystin;^Eukaryota; Metazoa; Chordata; Craniata; Vertebrata; Euteleostomi; Mammalia; Eutheria; Euarchontoglires; Glires; Rodentia; Sciurognathi; Muroidea; Muridae; Murinae; Mus; Mus	.	TR22156|c0_g1_i1|m.358	538-239[-]	.	.	.	.	.	.	.	.	.	.
TR22261|c0_g1	TR22261|c0_g1_i1	NEDD4_MOUSE^NEDD4_MOUSE^Q:14-115,H:39-72^55.88%ID^E:3e-07^RecName: Full=E3 ubiquitin-protein ligase NEDD4;^Eukaryota; Metazoa; Chordata; Craniata; Vertebrata; Euteleostomi; Mammalia; Eutheria; Euarchontoglires; Glires; Rodentia; Sciurognathi; Muroidea; Muridae; Murinae; Mus; Mus	.	.	.	.	.	.	.	COG5021^ubiquitin protein ligase	KEGG:mmu:17999`KO:K10591	GO:0005938^cellular_component^cell cortex`GO:0000785^cellular_component^chromatin`GO:0005737^cellular_component^cytoplasm`GO:0005829^cellular_component^cytosol`GO:0070062^cellular_component^extracellular exosome`GO:0005794^cellular_component^Golgi apparatus`GO:0016020^cellular_component^membrane`GO:0045121^cellular_component^membrane raft`GO:0005902^cellular_component^microvillus`GO:0048471^cellu…	.	.	.
TR22329|c0_g1	TR22329|c0_g1_i1	LDHD_MOUSE^LDHD_MOUSE^Q:340-119,H:411-484^93.24%ID^E:8e-39^RecName: Full=Probable D-lactate dehydrogenase, mitochondrial;^Eukaryota; Metazoa; Chordata; Craniata; Vertebrata; Euteleostomi; Mammalia; Eutheria; Euarchontoglires; Glires; Rodentia; Sciurognathi; Muroidea; Muridae; Murinae; Mus; Mus	.	.	.	.	.	.	.	COG0277^FAD linked oxidase domain protein	KEGG:mmu:52815`KO:K00102	GO:0005743^cellular_component^mitochondrial inner membrane`GO:0005739^cellular_component^mitochondrion`GO:0004458^molecular_function^D-lactate dehydrogenase (cytochrome) activity`GO:0008720^molecular_function^D-lactate dehydrogenase activity`GO:0050660^molecular_function^flavin adenine dinucleotide binding`GO:0006754^biological_process^ATP biosynthetic process	.	.	.
TR22329|c0_g2	TR22329|c0_g2_i1	LDHD_MOUSE^LDHD_MOUSE^Q:283-119,H:430-484^92.73%ID^E:3e-25^RecName: Full=Probable D-lactate dehydrogenase, mitochondrial;^Eukaryota; Metazoa; Chordata; Craniata; Vertebrata; Euteleostomi; Mammalia; Eutheria; Euarchontoglires; Glires; Rodentia; Sciurognathi; Muroidea; Muridae; Murinae; Mus; Mus	.	.	.	.	.	.	.	COG0277^FAD linked oxidase domain protein	KEGG:mmu:52815`KO:K00102	GO:0005743^cellular_component^mitochondrial inner membrane`GO:0005739^cellular_component^mitochondrion`GO:0004458^molecular_function^D-lactate dehydrogenase (cytochrome) activity`GO:0008720^molecular_function^D-lactate dehydrogenase activity`GO:0050660^molecular_function^flavin adenine dinucleotide binding`GO:0006754^biological_process^ATP biosynthetic process	.	.	.
TR22331|c0_g1	TR22331|c0_g1_i1	AMPO_RAT^AMPO_RAT^Q:311-111,H:452-518^92.54%ID^E:2e-36^RecName: Full=Aminopeptidase O;^Eukaryota; Metazoa; Chordata; Craniata; Vertebrata; Euteleostomi; Mammalia; Eutheria; Euarchontoglires; Glires; Rodentia; Sciurognathi; Muroidea; Muridae; Murinae; Rattus	.	.	.	.	.	.	.	COG0308^aminopeptidase	KEGG:rno:290963`KO:K09606	GO:0005737^cellular_component^cytoplasm`GO:0005730^cellular_component^nucleolus`GO:0005886^cellular_component^plasma membrane`GO:0004177^molecular_function^aminopeptidase activity`GO:0070006^molecular_function^metalloaminopeptidase activity`GO:0008237^molecular_function^metallopeptidase activity`GO:0042277^molecular_function^peptide binding`GO:0008270^molecular_function^zinc ion binding`GO:001937…	.	.	.
TR22538|c0_g1	TR22538|c0_g1_i1	LORF2_MOUSE^LORF2_MOUSE^Q:181-29,H:563-614^69.23%ID^E:1e-14^RecName: Full=LINE-1 retrotransposable element ORF2 protein;^Eukaryota; Metazoa; Chordata; Craniata; Vertebrata; Euteleostomi; Mammalia; Eutheria; Euarchontoglires; Glires; Rodentia; Sciurognathi; Muroidea; Muridae; Murinae; Mus; Mus	.	.	.	.	.	.	.	ENOG41120A8^NA	.	GO:0004519^molecular_function^endonuclease activity`GO:0046872^molecular_function^metal ion binding`GO:0003964^molecular_function^RNA-directed DNA polymerase activity`GO:0006310^biological_process^DNA recombination	.	.	.
TR22561|c0_g1	TR22561|c0_g1_i1	DLG5_HUMAN^DLG5_HUMAN^Q:64-558,H:124-289^31.93%ID^E:2e-14^RecName: Full=Disks large homolog 5;^Eukaryota; Metazoa; Chordata; Craniata; Vertebrata; Euteleostomi; Mammalia; Eutheria; Euarchontoglires; Primates; Haplorrhini; Catarrhini; Hominidae; Homo	.	TR22561|c0_g1_i1|m.360	139-579[+]	.	.	.	.	.	.	.	.	.	.
TR22653|c0_g1	TR22653|c0_g1_i1	DJC24_BOVIN^DJC24_BOVIN^Q:241-119,H:106-146^85.37%ID^E:8e-17^RecName: Full=DnaJ homolog subfamily C member 24;^Eukaryota; Metazoa; Chordata; Craniata; Vertebrata; Euteleostomi; Mammalia; Eutheria; Laurasiatheria; Cetartiodactyla; Ruminantia; Pecora; Bovidae; Bovinae; Bos	.	.	.	.	.	.	.	COG0484^ATP binding to DnaK triggers the release of the substrate protein, thus completing the reaction cycle. Several rounds of ATP-dependent interactions between DnaJ, DnaK and GrpE are required for fully efficient folding. Also involved, together with DnaK and GrpE, in the DNA replication of plasmids through activation of initiation proteins (By similarity)	KEGG:bta:768227`KO:K17867	GO:0005737^cellular_component^cytoplasm`GO:0005856^cellular_component^cytoskeleton`GO:0001671^molecular_function^ATPase activator activity`GO:0008198^molecular_function^ferrous iron binding`GO:0008270^molecular_function^zinc ion binding`GO:0055114^biological_process^oxidation-reduction process`GO:0017183^biological_process^peptidyl-diphthamide biosynthetic process from peptidyl-histidine`GO:00327…	.	.	.
TR22695|c0_g2	TR22695|c0_g2_i1	ZFR_DANRE^ZFR_DANRE^Q:73-2,H:323-346^100%ID^E:6e-09^RecName: Full=Zinc finger RNA-binding protein;^Eukaryota; Metazoa; Chordata; Craniata; Vertebrata; Euteleostomi; Actinopterygii; Neopterygii; Teleostei; Ostariophysi; Cypriniformes; Cyprinidae; Danio	.	.	.	.	.	.	.	ENOG410XPBY^zinc finger RNA binding protein	.	GO:0005737^cellular_component^cytoplasm`GO:0005634^cellular_component^nucleus`GO:0003677^molecular_function^DNA binding`GO:0003723^molecular_function^RNA binding`GO:0008270^molecular_function^zinc ion binding`GO:0007275^biological_process^multicellular organism development	.	.	.
TR22695|c0_g3	TR22695|c0_g3_i1	ZFR_DANRE^ZFR_DANRE^Q:154-2,H:296-346^96.08%ID^E:5e-15^RecName: Full=Zinc finger RNA-binding protein;^Eukaryota; Metazoa; Chordata; Craniata; Vertebrata; Euteleostomi; Actinopterygii; Neopterygii; Teleostei; Ostariophysi; Cypriniformes; Cyprinidae; Danio	.	.	.	.	.	.	.	ENOG410XPBY^zinc finger RNA binding protein	.	GO:0005737^cellular_component^cytoplasm`GO:0005634^cellular_component^nucleus`GO:0003677^molecular_function^DNA binding`GO:0003723^molecular_function^RNA binding`GO:0008270^molecular_function^zinc ion binding`GO:0007275^biological_process^multicellular organism development	.	.	.
TR22840|c0_g1	TR22840|c0_g1_i1	LORF2_MOUSE^LORF2_MOUSE^Q:125-238,H:22-59^63.16%ID^E:2e-08^RecName: Full=LINE-1 retrotransposable element ORF2 protein;^Eukaryota; Metazoa; Chordata; Craniata; Vertebrata; Euteleostomi; Mammalia; Eutheria; Euarchontoglires; Glires; Rodentia; Sciurognathi; Muroidea; Muridae; Murinae; Mus; Mus	.	.	.	.	.	.	.	ENOG41120A8^NA	.	GO:0004519^molecular_function^endonuclease activity`GO:0046872^molecular_function^metal ion binding`GO:0003964^molecular_function^RNA-directed DNA polymerase activity`GO:0006310^biological_process^DNA recombination	.	.	.
TR22840|c1_g1	TR22840|c1_g1_i1	LORF2_MOUSE^LORF2_MOUSE^Q:91-294,H:34-103^51.43%ID^E:3e-16^RecName: Full=LINE-1 retrotransposable element ORF2 protein;^Eukaryota; Metazoa; Chordata; Craniata; Vertebrata; Euteleostomi; Mammalia; Eutheria; Euarchontoglires; Glires; Rodentia; Sciurognathi; Muroidea; Muridae; Murinae; Mus; Mus`LORF2_MOUSE^LORF2_MOUSE^Q:8-76,H:4-26^69.57%ID^E:3e-16^RecName: Full=LINE-1 retrotransposable element ORF2…	.	.	.	.	.	.	.	ENOG41120A8^NA	.	GO:0004519^molecular_function^endonuclease activity`GO:0046872^molecular_function^metal ion binding`GO:0003964^molecular_function^RNA-directed DNA polymerase activity`GO:0006310^biological_process^DNA recombination	.	.	.
TR22850|c0_g1	TR22850|c0_g1_i1	MASP2_MOUSE^MASP2_MOUSE^Q:2-175,H:628-685^91.38%ID^E:1e-32^RecName: Full=Mannan-binding lectin serine protease 2;^Eukaryota; Metazoa; Chordata; Craniata; Vertebrata; Euteleostomi; Mammalia; Eutheria; Euarchontoglires; Glires; Rodentia; Sciurognathi; Muroidea; Muridae; Murinae; Mus; Mus	.	.	.	.	.	.	.	COG5640^protease	KEGG:mmu:17175`KO:K03993	GO:0070062^cellular_component^extracellular exosome`GO:0005509^molecular_function^calcium ion binding`GO:0048306^molecular_function^calcium-dependent protein binding`GO:0001855^molecular_function^complement component C4b binding`GO:0008233^molecular_function^peptidase activity`GO:0004252^molecular_function^serine-type endopeptidase activity`GO:0006958^biological_process^complement activation, cla…	.	.	.
TR22868|c0_g1	TR22868|c0_g1_i1	LORF2_MOUSE^LORF2_MOUSE^Q:23-256,H:511-595^44.71%ID^E:2e-10^RecName: Full=LINE-1 retrotransposable element ORF2 protein;^Eukaryota; Metazoa; Chordata; Craniata; Vertebrata; Euteleostomi; Mammalia; Eutheria; Euarchontoglires; Glires; Rodentia; Sciurognathi; Muroidea; Muridae; Murinae; Mus; Mus	.	.	.	.	.	.	.	ENOG41120A8^NA	.	GO:0004519^molecular_function^endonuclease activity`GO:0046872^molecular_function^metal ion binding`GO:0003964^molecular_function^RNA-directed DNA polymerase activity`GO:0006310^biological_process^DNA recombination	.	.	.
TR22928|c0_g1	TR22928|c0_g1_i1	S35G2_MOUSE^S35G2_MOUSE^Q:317-3,H:1-105^86.67%ID^E:3e-61^RecName: Full=Solute carrier family 35 member G2;^Eukaryota; Metazoa; Chordata; Craniata; Vertebrata; Euteleostomi; Mammalia; Eutheria; Euarchontoglires; Glires; Rodentia; Sciurognathi; Muroidea; Muridae; Murinae; Mus; Mus	.	TR22928|c0_g1_i1|m.370	317-3[-]	.	.	.	.	.	.	.	.	.	.
TR22934|c0_g1	TR22934|c0_g1_i1	RB39B_HUMAN^RB39B_HUMAN^Q:192-473,H:1-94^100%ID^E:1e-61^RecName: Full=Ras-related protein Rab-39B;^Eukaryota; Metazoa; Chordata; Craniata; Vertebrata; Euteleostomi; Mammalia; Eutheria; Euarchontoglires; Primates; Haplorrhini; Catarrhini; Hominidae; Homo	.	.	.	.	.	.	.	ENOG410ZQFG^member RAS oncogene family	KEGG:hsa:116442`KO:K07925	GO:0005794^cellular_component^Golgi apparatus`GO:0005622^cellular_component^intracellular`GO:0043005^cellular_component^neuron projection`GO:0005886^cellular_component^plasma membrane`GO:0031982^cellular_component^vesicle`GO:0005525^molecular_function^GTP binding`GO:0031489^molecular_function^myosin V binding`GO:0015031^biological_process^protein transport`GO:0007264^biological_process^small GTPa…	.	.	.
TR22996|c0_g1	TR22996|c0_g1_i1	IF4A1_PONAB^IF4A1_PONAB^Q:232-119,H:69-106^86.84%ID^E:5e-19^RecName: Full=Eukaryotic initiation factor 4A-I;^Eukaryota; Metazoa; Chordata; Craniata; Vertebrata; Euteleostomi; Mammalia; Eutheria; Euarchontoglires; Primates; Haplorrhini; Catarrhini; Hominidae; Pongo`IF4A1_PONAB^IF4A1_PONAB^Q:122-42,H:106-132^74.07%ID^E:5e-19^RecName: Full=Eukaryotic initiation factor 4A-I;^Eukaryota; Metazoa; Chord…	.	.	.	.	.	.	.	COG0513^purine NTP-dependent helicase activity	KEGG:pon:100173783`KO:K03257	GO:0005524^molecular_function^ATP binding`GO:0004004^molecular_function^ATP-dependent RNA helicase activity`GO:0003743^molecular_function^translation initiation factor activity`GO:0006446^biological_process^regulation of translational initiation	.	.	.
TR23103|c0_g2	TR23103|c0_g2_i1	PGBD4_HUMAN^PGBD4_HUMAN^Q:130-399,H:234-332^27.27%ID^E:6e-07^RecName: Full=PiggyBac transposable element-derived protein 4;^Eukaryota; Metazoa; Chordata; Craniata; Vertebrata; Euteleostomi; Mammalia; Eutheria; Euarchontoglires; Primates; Haplorrhini; Catarrhini; Hominidae; Homo	.	.	.	.	.	.	.	ENOG410XVJ3^piggyBac transposable element derived 4	KEGG:hsa:161779	.	.	.	.
TR23111|c0_g1	TR23111|c0_g1_i1	IL3RB_MOUSE^IL3RB_MOUSE^Q:230-72,H:844-896^75.47%ID^E:2e-18^RecName: Full=Cytokine receptor common subunit beta;^Eukaryota; Metazoa; Chordata; Craniata; Vertebrata; Euteleostomi; Mammalia; Eutheria; Euarchontoglires; Glires; Rodentia; Sciurognathi; Muroidea; Muridae; Murinae; Mus; Mus	.	.	.	.	.	.	.	ENOG4112BQP^colony stimulating factor 2 receptor, beta, low-affinity (granulocyte-macrophage)	KEGG:mmu:12983`KO:K04738	GO:0016021^cellular_component^integral component of membrane`GO:0004896^molecular_function^cytokine receptor activity	.	.	.
TR23313|c0_g1	TR23313|c0_g1_i1	RN181_MOUSE^RN181_MOUSE^Q:242-84,H:113-165^92.45%ID^E:3e-29^RecName: Full=E3 ubiquitin-protein ligase RNF181;^Eukaryota; Metazoa; Chordata; Craniata; Vertebrata; Euteleostomi; Mammalia; Eutheria; Euarchontoglires; Glires; Rodentia; Sciurognathi; Muroidea; Muridae; Murinae; Mus; Mus	.	.	.	.	.	.	.	ENOG41121N2^zinc ion binding	KEGG:mmu:66510	GO:0016874^molecular_function^ligase activity`GO:0061630^molecular_function^ubiquitin protein ligase activity`GO:0004842^molecular_function^ubiquitin-protein transferase activity`GO:0008270^molecular_function^zinc ion binding`GO:0043161^biological_process^proteasome-mediated ubiquitin-dependent protein catabolic process`GO:0051865^biological_process^protein autoubiquitination`GO:0000209^biologica…	.	.	.
TR23392|c0_g1	TR23392|c0_g1_i1	SYNE2_MOUSE^SYNE2_MOUSE^Q:284-3,H:3973-4066^78.72%ID^E:2e-38^RecName: Full=Nesprin-2;^Eukaryota; Metazoa; Chordata; Craniata; Vertebrata; Euteleostomi; Mammalia; Eutheria; Euarchontoglires; Glires; Rodentia; Sciurognathi; Muroidea; Muridae; Murinae; Mus; Mus	.	.	.	.	.	.	.	COG5069^Microtubule associated monoxygenase, calponin and LIM domain containing	KEGG:mmu:319565`KO:K19346	GO:0016235^cellular_component^aggresome`GO:0005737^cellular_component^cytoplasm`GO:0070062^cellular_component^extracellular exosome`GO:0031527^cellular_component^filopodium membrane`GO:0005925^cellular_component^focal adhesion`GO:0016021^cellular_component^integral component of membrane`GO:0045111^cellular_component^intermediate filament cytoskeleton`GO:0031258^cellular_component^lamellipodium me…	.	.	.
TR23498|c0_g1	TR23498|c0_g1_i1	SDK1_MOUSE^SDK1_MOUSE^Q:2-634,H:924-1134^94.31%ID^E:1e-134^RecName: Full=Protein sidekick-1 {ECO:0000303|PubMed:15213259};^Eukaryota; Metazoa; Chordata; Craniata; Vertebrata; Euteleostomi; Mammalia; Eutheria; Euarchontoglires; Glires; Rodentia; Sciurognathi; Muroidea; Muridae; Murinae; Mus; Mus`SDK1_MOUSE^SDK1_MOUSE^Q:8-634,H:1331-1539^30.52%ID^E:2e-20^RecName: Full=Protein sidekick-1 {ECO:000030…	.	TR23498|c0_g1_i1|m.377	2-634[+]	.	.	.	.	.	.	.	.	.	.
TR23732|c0_g1	TR23732|c0_g1_i1	TSN5_RAT^TSN5_RAT^Q:480-400,H:1-27^100%ID^E:7e-11^RecName: Full=Tetraspanin-5;^Eukaryota; Metazoa; Chordata; Craniata; Vertebrata; Euteleostomi; Mammalia; Eutheria; Euarchontoglires; Glires; Rodentia; Sciurognathi; Muroidea; Muridae; Murinae; Rattus	.	.	.	.	.	.	.	ENOG4111IRY^tetraspanin	KEGG:rno:362048`KO:K17345	GO:0016021^cellular_component^integral component of membrane`GO:0005887^cellular_component^integral component of plasma membrane`GO:0007155^biological_process^cell adhesion`GO:0008283^biological_process^cell proliferation`GO:0007166^biological_process^cell surface receptor signaling pathway`GO:0090002^biological_process^establishment of protein localization to plasma membrane`GO:0045747^biologica…	.	.	.
TR23737|c0_g1	TR23737|c0_g1_i1	SCAPE_HUMAN^SCAPE_HUMAN^Q:247-137,H:503-539^94.59%ID^E:6e-17^RecName: Full=S phase cyclin A-associated protein in the endoplasmic reticulum;^Eukaryota; Metazoa; Chordata; Craniata; Vertebrata; Euteleostomi; Mammalia; Eutheria; Euarchontoglires; Primates; Haplorrhini; Catarrhini; Hominidae; Homo	.	.	.	.	.	.	.	ENOG410XPXB^S-phase cyclin A-associated protein in the ER	KEGG:hsa:49855	GO:0005737^cellular_component^cytoplasm`GO:0005783^cellular_component^endoplasmic reticulum`GO:0005634^cellular_component^nucleus`GO:0046872^molecular_function^metal ion binding	.	.	.
TR23744|c0_g1	TR23744|c0_g1_i1	KIF24_MOUSE^KIF24_MOUSE^Q:3-98,H:1325-1356^87.5%ID^E:1e-08^RecName: Full=Kinesin-like protein KIF24;^Eukaryota; Metazoa; Chordata; Craniata; Vertebrata; Euteleostomi; Mammalia; Eutheria; Euarchontoglires; Glires; Rodentia; Sciurognathi; Muroidea; Muridae; Murinae; Mus; Mus	.	.	.	.	.	.	.	COG5059^Kinesin family member	KEGG:mmu:109242`KO:K10393	GO:0005814^cellular_component^centriole`GO:0005871^cellular_component^kinesin complex`GO:0005874^cellular_component^microtubule`GO:0043234^cellular_component^protein complex`GO:0005524^molecular_function^ATP binding`GO:0016887^molecular_function^ATPase activity`GO:0003777^molecular_function^microtubule motor activity`GO:0042384^biological_process^cilium assembly`GO:0007019^biological_process^micr…	.	.	.
TR23761|c0_g1	TR23761|c0_g1_i1	BIG3_MOUSE^BIG3_MOUSE^Q:1-300,H:1113-1212^92%ID^E:5e-55^RecName: Full=Brefeldin A-inhibited guanine nucleotide-exchange protein 3 {ECO:0000305};^Eukaryota; Metazoa; Chordata; Craniata; Vertebrata; Euteleostomi; Mammalia; Eutheria; Euarchontoglires; Glires; Rodentia; Sciurognathi; Muroidea; Muridae; Murinae; Mus; Mus	.	TR23761|c0_g1_i1|m.381	1-300[+]	.	.	.	.	.	.	.	.	.	.
TR23856|c0_g1	TR23856|c0_g1_i1	LORF2_MOUSE^LORF2_MOUSE^Q:177-1,H:38-96^57.63%ID^E:2e-18^RecName: Full=LINE-1 retrotransposable element ORF2 protein;^Eukaryota; Metazoa; Chordata; Craniata; Vertebrata; Euteleostomi; Mammalia; Eutheria; Euarchontoglires; Glires; Rodentia; Sciurognathi; Muroidea; Muridae; Murinae; Mus; Mus`LORF2_MOUSE^LORF2_MOUSE^Q:238-164,H:17-41^76%ID^E:2e-18^RecName: Full=LINE-1 retrotransposable element ORF2 …	.	.	.	.	.	.	.	ENOG41120A8^NA	.	GO:0004519^molecular_function^endonuclease activity`GO:0046872^molecular_function^metal ion binding`GO:0003964^molecular_function^RNA-directed DNA polymerase activity`GO:0006310^biological_process^DNA recombination	.	.	.
TR23877|c0_g1	TR23877|c0_g1_i1	SERC1_PONAB^SERC1_PONAB^Q:503-586,H:223-250^96.43%ID^E:3e-08^RecName: Full=Serine incorporator 1;^Eukaryota; Metazoa; Chordata; Craniata; Vertebrata; Euteleostomi; Mammalia; Eutheria; Euarchontoglires; Primates; Haplorrhini; Catarrhini; Hominidae; Pongo	.	.	.	.	.	.	.	ENOG410XP7K^serine incorporator	KEGG:pon:100172649	GO:0005789^cellular_component^endoplasmic reticulum membrane`GO:0016021^cellular_component^integral component of membrane`GO:0015194^molecular_function^L-serine transmembrane transporter activity`GO:0006658^biological_process^phosphatidylserine metabolic process`GO:0008654^biological_process^phospholipid biosynthetic process`GO:0006665^biological_process^sphingolipid metabolic process	.	.	.
TR23877|c0_g2	TR23877|c0_g2_i1	SERC1_PONAB^SERC1_PONAB^Q:224-307,H:223-250^96.43%ID^E:6e-09^RecName: Full=Serine incorporator 1;^Eukaryota; Metazoa; Chordata; Craniata; Vertebrata; Euteleostomi; Mammalia; Eutheria; Euarchontoglires; Primates; Haplorrhini; Catarrhini; Hominidae; Pongo	.	.	.	.	.	.	.	ENOG410XP7K^serine incorporator	KEGG:pon:100172649	GO:0005789^cellular_component^endoplasmic reticulum membrane`GO:0016021^cellular_component^integral component of membrane`GO:0015194^molecular_function^L-serine transmembrane transporter activity`GO:0006658^biological_process^phosphatidylserine metabolic process`GO:0008654^biological_process^phospholipid biosynthetic process`GO:0006665^biological_process^sphingolipid metabolic process	.	.	.
TR23890|c0_g1	TR23890|c0_g1_i1	SLAI2_HUMAN^SLAI2_HUMAN^Q:257-3,H:417-475^67.06%ID^E:6e-25^RecName: Full=SLAIN motif-containing protein 2;^Eukaryota; Metazoa; Chordata; Craniata; Vertebrata; Euteleostomi; Mammalia; Eutheria; Euarchontoglires; Primates; Haplorrhini; Catarrhini; Hominidae; Homo	.	.	.	.	.	.	.	ENOG410XPVV^SLAIN motif family member 2	KEGG:hsa:57606`KO:K16580	GO:0005813^cellular_component^centrosome`GO:0005737^cellular_component^cytoplasm`GO:0015630^cellular_component^microtubule cytoskeleton`GO:0031122^biological_process^cytoplasmic microtubule organization`GO:0007020^biological_process^microtubule nucleation`GO:0031116^biological_process^positive regulation of microtubule polymerization	.	.	.
TR23941|c0_g1	TR23941|c0_g1_i1	HEY1_MOUSE^HEY1_MOUSE^Q:167-96,H:6-29^100%ID^E:9e-08^RecName: Full=Hairy/enhancer-of-split related with YRPW motif protein 1;^Eukaryota; Metazoa; Chordata; Craniata; Vertebrata; Euteleostomi; Mammalia; Eutheria; Euarchontoglires; Glires; Rodentia; Sciurognathi; Muroidea; Muridae; Murinae; Mus; Mus	.	.	.	.	.	.	.	ENOG4111F0X^Hairy and enhancer of split	.	GO:0005737^cellular_component^cytoplasm`GO:0005654^cellular_component^nucleoplasm`GO:0005634^cellular_component^nucleus`GO:0035939^molecular_function^microsatellite binding`GO:0046982^molecular_function^protein heterodimerization activity`GO:0042803^molecular_function^protein homodimerization activity`GO:0043565^molecular_function^sequence-specific DNA binding`GO:0000988^molecular_function^transc…	.	.	.
TR24008|c0_g2	TR24008|c0_g2_i1	RBM4B_PIG^RBM4B_PIG^Q:154-2,H:137-187^100%ID^E:5e-32^RecName: Full=RNA-binding protein 4B;^Eukaryota; Metazoa; Chordata; Craniata; Vertebrata; Euteleostomi; Mammalia; Eutheria; Laurasiatheria; Cetartiodactyla; Suina; Suidae; Sus	.	.	.	.	.	.	.	.	KEGG:ssc:100144418`KO:K13187	GO:0005730^cellular_component^nucleolus`GO:0000166^molecular_function^nucleotide binding`GO:0003723^molecular_function^RNA binding`GO:0008270^molecular_function^zinc ion binding`GO:0032922^biological_process^circadian regulation of gene expression`GO:0007623^biological_process^circadian rhythm`GO:0043153^biological_process^entrainment of circadian clock by photoperiod`GO:0006397^biological_proces…	.	.	.
TR24011|c0_g1	TR24011|c0_g1_i1	LORF2_MOUSE^LORF2_MOUSE^Q:132-1,H:277-320^61.36%ID^E:2e-09^RecName: Full=LINE-1 retrotransposable element ORF2 protein;^Eukaryota; Metazoa; Chordata; Craniata; Vertebrata; Euteleostomi; Mammalia; Eutheria; Euarchontoglires; Glires; Rodentia; Sciurognathi; Muroidea; Muridae; Murinae; Mus; Mus	.	.	.	.	.	.	.	ENOG41120A8^NA	.	GO:0004519^molecular_function^endonuclease activity`GO:0046872^molecular_function^metal ion binding`GO:0003964^molecular_function^RNA-directed DNA polymerase activity`GO:0006310^biological_process^DNA recombination	.	.	.
TR24033|c0_g1	TR24033|c0_g1_i1	ADSV_MOUSE^ADSV_MOUSE^Q:1-330,H:575-684^95.45%ID^E:1e-68^RecName: Full=Adseverin;^Eukaryota; Metazoa; Chordata; Craniata; Vertebrata; Euteleostomi; Mammalia; Eutheria; Euarchontoglires; Glires; Rodentia; Sciurognathi; Muroidea; Muridae; Murinae; Mus; Mus	.	TR24033|c0_g1_i1|m.384	1-330[+]	.	.	.	.	.	.	.	.	.	.
TR24055|c0_g1	TR24055|c0_g1_i1	LORF2_MOUSE^LORF2_MOUSE^Q:381-40,H:700-817^36.92%ID^E:5e-17^RecName: Full=LINE-1 retrotransposable element ORF2 protein;^Eukaryota; Metazoa; Chordata; Craniata; Vertebrata; Euteleostomi; Mammalia; Eutheria; Euarchontoglires; Glires; Rodentia; Sciurognathi; Muroidea; Muridae; Murinae; Mus; Mus`LORF2_MOUSE^LORF2_MOUSE^Q:455-375,H:674-700^85.19%ID^E:5e-17^RecName: Full=LINE-1 retrotransposable eleme…	.	.	.	.	.	.	.	ENOG41120A8^NA	.	GO:0004519^molecular_function^endonuclease activity`GO:0046872^molecular_function^metal ion binding`GO:0003964^molecular_function^RNA-directed DNA polymerase activity`GO:0006310^biological_process^DNA recombination	.	.	.
TR24070|c0_g1	TR24070|c0_g1_i1	TSN4_MOUSE^TSN4_MOUSE^Q:2-73,H:57-80^100%ID^E:2e-07^RecName: Full=Tetraspanin-4;^Eukaryota; Metazoa; Chordata; Craniata; Vertebrata; Euteleostomi; Mammalia; Eutheria; Euarchontoglires; Glires; Rodentia; Sciurognathi; Muroidea; Muridae; Murinae; Mus; Mus	.	.	.	.	.	.	.	ENOG4111IRY^tetraspanin	KEGG:mmu:64540`KO:K17294	GO:0005925^cellular_component^focal adhesion`GO:0005887^cellular_component^integral component of plasma membrane`GO:0005886^cellular_component^plasma membrane`GO:0031982^cellular_component^vesicle`GO:0003823^molecular_function^antigen binding`GO:0005178^molecular_function^integrin binding`GO:0007166^biological_process^cell surface receptor signaling pathway`GO:0006461^biological_process^protein c…	.	.	.
TR24070|c0_g2	TR24070|c0_g2_i1	TSN4_MOUSE^TSN4_MOUSE^Q:2-73,H:57-80^100%ID^E:8e-07^RecName: Full=Tetraspanin-4;^Eukaryota; Metazoa; Chordata; Craniata; Vertebrata; Euteleostomi; Mammalia; Eutheria; Euarchontoglires; Glires; Rodentia; Sciurognathi; Muroidea; Muridae; Murinae; Mus; Mus	.	.	.	.	.	.	.	ENOG4111IRY^tetraspanin	KEGG:mmu:64540`KO:K17294	GO:0005925^cellular_component^focal adhesion`GO:0005887^cellular_component^integral component of plasma membrane`GO:0005886^cellular_component^plasma membrane`GO:0031982^cellular_component^vesicle`GO:0003823^molecular_function^antigen binding`GO:0005178^molecular_function^integrin binding`GO:0007166^biological_process^cell surface receptor signaling pathway`GO:0006461^biological_process^protein c…	.	.	.
TR24087|c0_g1	TR24087|c0_g1_i1	NCOR1_MOUSE^NCOR1_MOUSE^Q:101-3,H:1657-1689^96.97%ID^E:6e-12^RecName: Full=Nuclear receptor corepressor 1;^Eukaryota; Metazoa; Chordata; Craniata; Vertebrata; Euteleostomi; Mammalia; Eutheria; Euarchontoglires; Glires; Rodentia; Sciurognathi; Muroidea; Muridae; Murinae; Mus; Mus	.	.	.	.	.	.	.	ENOG410YDXP^nuclear receptor co-repressor	.	GO:0005737^cellular_component^cytoplasm`GO:0005829^cellular_component^cytosol`GO:0016020^cellular_component^membrane`GO:0000790^cellular_component^nuclear chromatin`GO:0005654^cellular_component^nucleoplasm`GO:0005634^cellular_component^nucleus`GO:0016580^cellular_component^Sin3 complex`GO:0005876^cellular_component^spindle microtubule`GO:0005667^cellular_component^transcription factor complex`GO…	.	.	.
TR24142|c0_g1	TR24142|c0_g1_i1	ASB12_MOUSE^ASB12_MOUSE^Q:293-3,H:137-233^94.85%ID^E:5e-60^RecName: Full=Ankyrin repeat and SOCS box protein 12;^Eukaryota; Metazoa; Chordata; Craniata; Vertebrata; Euteleostomi; Mammalia; Eutheria; Euarchontoglires; Glires; Rodentia; Sciurognathi; Muroidea; Muridae; Murinae; Mus; Mus	.	.	.	.	.	.	.	COG0666^Ankyrin Repeat	KEGG:mmu:70392`KO:K10334	GO:0005622^cellular_component^intracellular`GO:0035556^biological_process^intracellular signal transduction`GO:0016567^biological_process^protein ubiquitination	.	.	.
TR24142|c0_g2	TR24142|c0_g2_i1	ASB12_MOUSE^ASB12_MOUSE^Q:299-3,H:135-233^94.95%ID^E:5e-62^RecName: Full=Ankyrin repeat and SOCS box protein 12;^Eukaryota; Metazoa; Chordata; Craniata; Vertebrata; Euteleostomi; Mammalia; Eutheria; Euarchontoglires; Glires; Rodentia; Sciurognathi; Muroidea; Muridae; Murinae; Mus; Mus	.	TR24142|c0_g2_i1|m.386	299-3[-]	.	.	.	.	.	.	.	.	.	.
TR24172|c0_g1	TR24172|c0_g1_i1	MTMR1_MOUSE^MTMR1_MOUSE^Q:213-1,H:146-216^95.77%ID^E:3e-43^RecName: Full=Myotubularin-related protein 1;^Eukaryota; Metazoa; Chordata; Craniata; Vertebrata; Euteleostomi; Mammalia; Eutheria; Euarchontoglires; Glires; Rodentia; Sciurognathi; Muroidea; Muridae; Murinae; Mus; Mus	.	.	.	.	.	.	.	ENOG410XPTU^Myotubularin related protein	KEGG:mmu:53332`KO:K18081	GO:0005737^cellular_component^cytoplasm`GO:0005886^cellular_component^plasma membrane`GO:0052629^molecular_function^phosphatidylinositol-3,5-bisphosphate 3-phosphatase activity`GO:0004438^molecular_function^phosphatidylinositol-3-phosphatase activity`GO:0004725^molecular_function^protein tyrosine phosphatase activity`GO:0046856^biological_process^phosphatidylinositol dephosphorylation	.	.	.
TR24220|c0_g1	TR24220|c0_g1_i1	BLAT_KLEOX^BLAT_KLEOX^Q:486-229,H:201-286^98.84%ID^E:3e-52^RecName: Full=Beta-lactamase TEM-12;^Bacteria; Proteobacteria; Gammaproteobacteria; Enterobacteriales; Enterobacteriaceae; Klebsiella	.	.	.	.	.	.	.	.	KEGG:ag:AAA25053`KO:K18698	GO:0008800^molecular_function^beta-lactamase activity`GO:0030655^biological_process^beta-lactam antibiotic catabolic process`GO:0046677^biological_process^response to antibiotic	.	.	.
TR24248|c0_g1	TR24248|c0_g1_i1	PRSS8_RAT^PRSS8_RAT^Q:497-234,H:1-89^85.39%ID^E:1e-38^RecName: Full=Prostasin;^Eukaryota; Metazoa; Chordata; Craniata; Vertebrata; Euteleostomi; Mammalia; Eutheria; Euarchontoglires; Glires; Rodentia; Sciurognathi; Muroidea; Muridae; Murinae; Rattus	.	TR24248|c0_g1_i1|m.387	554-159[-]	.	.	.	.	.	.	.	.	.	.
TR24289|c0_g1	TR24289|c0_g1_i1	DONS_MOUSE^DONS_MOUSE^Q:172-35,H:515-560^80.43%ID^E:4e-18^RecName: Full=Protein downstream neighbor of Son;^Eukaryota; Metazoa; Chordata; Craniata; Vertebrata; Euteleostomi; Mammalia; Eutheria; Euarchontoglires; Glires; Rodentia; Sciurognathi; Muroidea; Muridae; Murinae; Mus; Mus	.	.	.	.	.	.	.	ENOG410ZEEQ^downstream neighbor of Son	KEGG:mmu:60364	GO:0005634^cellular_component^nucleus`GO:0007275^biological_process^multicellular organism development	.	.	.
TR24411|c0_g1	TR24411|c0_g1_i1	STXB4_HUMAN^STXB4_HUMAN^Q:7-60,H:498-515^100%ID^E:1e-05^RecName: Full=Syntaxin-binding protein 4;^Eukaryota; Metazoa; Chordata; Craniata; Vertebrata; Euteleostomi; Mammalia; Eutheria; Euarchontoglires; Primates; Haplorrhini; Catarrhini; Hominidae; Homo	.	.	.	.	.	.	.	ENOG41103DM^Syntaxin binding protein 4	KEGG:hsa:252983`KO:K15302	GO:0005737^cellular_component^cytoplasm`GO:0070062^cellular_component^extracellular exosome`GO:0045111^cellular_component^intermediate filament cytoskeleton`GO:0005654^cellular_component^nucleoplasm`GO:0019905^molecular_function^syntaxin binding`GO:0006974^biological_process^cellular response to DNA damage stimulus`GO:0015758^biological_process^glucose transport`GO:0008286^biological_process^insu…	.	.	.
TR24422|c1_g1	TR24422|c1_g1_i1	ARID2_HUMAN^ARID2_HUMAN^Q:244-11,H:1757-1834^100%ID^E:2e-45^RecName: Full=AT-rich interactive domain-containing protein 2;^Eukaryota; Metazoa; Chordata; Craniata; Vertebrata; Euteleostomi; Mammalia; Eutheria; Euarchontoglires; Primates; Haplorrhini; Catarrhini; Hominidae; Homo	.	.	.	.	.	.	.	ENOG410XT3H^endocytosis	KEGG:hsa:196528`KO:K11765	GO:0090544^cellular_component^BAF-type complex`GO:0005654^cellular_component^nucleoplasm`GO:0005886^cellular_component^plasma membrane`GO:0003677^molecular_function^DNA binding`GO:0046872^molecular_function^metal ion binding`GO:0016568^biological_process^chromatin modification`GO:0006337^biological_process^nucleosome disassembly`GO:0006355^biological_process^regulation of transcription, DNA-templ…	.	.	.
TR24540|c0_g1	TR24540|c0_g1_i1	V2R_HUMAN^V2R_HUMAN^Q:409-2,H:281-356^49.26%ID^E:7e-16^RecName: Full=Vasopressin V2 receptor;^Eukaryota; Metazoa; Chordata; Craniata; Vertebrata; Euteleostomi; Mammalia; Eutheria; Euarchontoglires; Primates; Haplorrhini; Catarrhini; Hominidae; Homo	.	.	.	.	.	.	.	ENOG410XRW9^Receptor	KEGG:hsa:554`KO:K04228	GO:0005783^cellular_component^endoplasmic reticulum`GO:0005768^cellular_component^endosome`GO:0005794^cellular_component^Golgi apparatus`GO:0016021^cellular_component^integral component of membrane`GO:0005887^cellular_component^integral component of plasma membrane`GO:0005886^cellular_component^plasma membrane`GO:0042277^molecular_function^peptide binding`GO:0005000^molecular_function^vasopressin…	.	.	.
TR24650|c0_g1	TR24650|c0_g1_i1	OMGP_MOUSE^OMGP_MOUSE^Q:252-1,H:1-84^95.24%ID^E:8e-46^RecName: Full=Oligodendrocyte-myelin glycoprotein;^Eukaryota; Metazoa; Chordata; Craniata; Vertebrata; Euteleostomi; Mammalia; Eutheria; Euarchontoglires; Glires; Rodentia; Sciurognathi; Muroidea; Muridae; Murinae; Mus; Mus	.	.	.	.	.	.	.	COG4886^leucine Rich Repeat	KEGG:mmu:18377`KO:K16666	GO:0031225^cellular_component^anchored component of membrane`GO:0043209^cellular_component^myelin sheath`GO:0005886^cellular_component^plasma membrane`GO:0042802^molecular_function^identical protein binding`GO:0042803^molecular_function^protein homodimerization activity`GO:0007409^biological_process^axonogenesis`GO:0007155^biological_process^cell adhesion`GO:0022010^biological_process^central ner…	.	.	.
TR24658|c0_g1	TR24658|c0_g1_i1	SYRM_PONAB^SYRM_PONAB^Q:272-6,H:124-212^95.51%ID^E:7e-40^RecName: Full=Probable arginine--tRNA ligase, mitochondrial;^Eukaryota; Metazoa; Chordata; Craniata; Vertebrata; Euteleostomi; Mammalia; Eutheria; Euarchontoglires; Primates; Haplorrhini; Catarrhini; Hominidae; Pongo	.	.	.	.	.	.	.	COG0018^arginyL-tRNA synthetase	KEGG:pon:100189650`KO:K01887	GO:0005759^cellular_component^mitochondrial matrix`GO:0004814^molecular_function^arginine-tRNA ligase activity`GO:0005524^molecular_function^ATP binding`GO:0006420^biological_process^arginyl-tRNA aminoacylation	.	.	.
TR24785|c0_g1	TR24785|c0_g1_i1	AGAP2_RAT^AGAP2_RAT^Q:6-338,H:1076-1186^98.2%ID^E:5e-43^RecName: Full=Arf-GAP with GTPase, ANK repeat and PH domain-containing protein 2;^Eukaryota; Metazoa; Chordata; Craniata; Vertebrata; Euteleostomi; Mammalia; Eutheria; Euarchontoglires; Glires; Rodentia; Sciurognathi; Muroidea; Muridae; Murinae; Rattus	.	TR24785|c0_g1_i1|m.395	100-453[+]	.	.	.	.	.	.	.	.	.	.
TR24785|c0_g1	TR24785|c0_g1_i1	AGAP2_RAT^AGAP2_RAT^Q:6-338,H:1076-1186^98.2%ID^E:5e-43^RecName: Full=Arf-GAP with GTPase, ANK repeat and PH domain-containing protein 2;^Eukaryota; Metazoa; Chordata; Craniata; Vertebrata; Euteleostomi; Mammalia; Eutheria; Euarchontoglires; Glires; Rodentia; Sciurognathi; Muroidea; Muridae; Murinae; Rattus	.	TR24785|c0_g1_i1|m.396	3-341[+]	.	.	.	.	.	.	.	.	.	.
TR24785|c0_g1	TR24785|c0_g1_i1	AGAP2_RAT^AGAP2_RAT^Q:6-338,H:1076-1186^98.2%ID^E:5e-43^RecName: Full=Arf-GAP with GTPase, ANK repeat and PH domain-containing protein 2;^Eukaryota; Metazoa; Chordata; Craniata; Vertebrata; Euteleostomi; Mammalia; Eutheria; Euarchontoglires; Glires; Rodentia; Sciurognathi; Muroidea; Muridae; Murinae; Rattus	.	TR24785|c0_g1_i1|m.397	460-149[-]	.	.	.	.	.	.	.	.	.	.
TR24790|c0_g1	TR24790|c0_g1_i1	SYYC_PONAB^SYYC_PONAB^Q:155-42,H:491-528^94.74%ID^E:2e-17^RecName: Full=Tyrosine--tRNA ligase, cytoplasmic;^Eukaryota; Metazoa; Chordata; Craniata; Vertebrata; Euteleostomi; Mammalia; Eutheria; Euarchontoglires; Primates; Haplorrhini; Catarrhini; Hominidae; Pongo	.	.	.	.	.	.	.	COG0073^Is required not only for elongation of protein synthesis but also for the initiation of all mRNA translation through initiator tRNA(fMet) aminoacylation (By similarity)`COG0162^Catalyzes the attachment of tyrosine to tRNA(Tyr) in a two-step reaction tyrosine is first activated by ATP to form Tyr- AMP and then transferred to the acceptor end of tRNA(Tyr) (By similarity)	KEGG:pon:100173008`KO:K01866	GO:0005737^cellular_component^cytoplasm`GO:0005524^molecular_function^ATP binding`GO:0000049^molecular_function^tRNA binding`GO:0004831^molecular_function^tyrosine-tRNA ligase activity`GO:0006437^biological_process^tyrosyl-tRNA aminoacylation	.	.	.
TR24897|c0_g1	TR24897|c0_g1_i1	PSB5_BOVIN^PSB5_BOVIN^Q:244-2,H:98-178^100%ID^E:7e-53^RecName: Full=Proteasome subunit beta type-5;^Eukaryota; Metazoa; Chordata; Craniata; Vertebrata; Euteleostomi; Mammalia; Eutheria; Laurasiatheria; Cetartiodactyla; Ruminantia; Pecora; Bovidae; Bovinae; Bos	.	.	.	.	.	.	.	ENOG410XQRP^The proteasome is a multicatalytic proteinase complex which is characterized by its ability to cleave peptides with Arg, Phe, Tyr, Leu, and Glu adjacent to the leaving group at neutral or slightly basic pH. The proteasome has an ATP-dependent proteolytic activity (By similarity)	KEGG:bta:534640`KO:K02737	GO:0005813^cellular_component^centrosome`GO:0005737^cellular_component^cytoplasm`GO:0070062^cellular_component^extracellular exosome`GO:0005634^cellular_component^nucleus`GO:0005839^cellular_component^proteasome core complex`GO:0004298^molecular_function^threonine-type endopeptidase activity`GO:0043161^biological_process^proteasome-mediated ubiquitin-dependent protein catabolic process`GO:0006979…	.	.	.
TR24949|c0_g1	TR24949|c0_g1_i1	LORF2_MOUSE^LORF2_MOUSE^Q:1-111,H:1081-1117^70.27%ID^E:1e-07^RecName: Full=LINE-1 retrotransposable element ORF2 protein;^Eukaryota; Metazoa; Chordata; Craniata; Vertebrata; Euteleostomi; Mammalia; Eutheria; Euarchontoglires; Glires; Rodentia; Sciurognathi; Muroidea; Muridae; Murinae; Mus; Mus	.	.	.	.	.	.	.	ENOG41120A8^NA	.	GO:0004519^molecular_function^endonuclease activity`GO:0046872^molecular_function^metal ion binding`GO:0003964^molecular_function^RNA-directed DNA polymerase activity`GO:0006310^biological_process^DNA recombination	.	.	.
TR24993|c0_g1	TR24993|c0_g1_i1	RRP5_MOUSE^RRP5_MOUSE^Q:137-3,H:1806-1850^100%ID^E:5e-21^RecName: Full=Protein RRP5 homolog;^Eukaryota; Metazoa; Chordata; Craniata; Vertebrata; Euteleostomi; Mammalia; Eutheria; Euarchontoglires; Glires; Rodentia; Sciurognathi; Muroidea; Muridae; Murinae; Mus; Mus	.	TR24993|c0_g1_i1|m.398	569-228[-]	.	.	.	.	.	.	.	.	.	.
TR25034|c0_g1	TR25034|c0_g1_i1	BYST_HUMAN^BYST_HUMAN^Q:474-337,H:190-235^97.83%ID^E:2e-22^RecName: Full=Bystin;^Eukaryota; Metazoa; Chordata; Craniata; Vertebrata; Euteleostomi; Mammalia; Eutheria; Euarchontoglires; Primates; Haplorrhini; Catarrhini; Hominidae; Homo	.	TR25034|c0_g1_i1|m.399	473-141[-]	.	.	.	.	.	.	.	.	.	.
TR25056|c0_g1	TR25056|c0_g1_i1	FUT2_RAT^FUT2_RAT^Q:3-320,H:249-354^94.34%ID^E:2e-66^RecName: Full=Galactoside 2-alpha-L-fucosyltransferase 2;^Eukaryota; Metazoa; Chordata; Craniata; Vertebrata; Euteleostomi; Mammalia; Eutheria; Euarchontoglires; Glires; Rodentia; Sciurognathi; Muroidea; Muridae; Murinae; Rattus	.	TR25056|c0_g1_i1|m.400	3-323[+]	.	.	.	.	.	.	.	.	.	.
TR25129|c0_g1	TR25129|c0_g1_i1	LORF2_MOUSE^LORF2_MOUSE^Q:221-6,H:1090-1161^73.61%ID^E:3e-32^RecName: Full=LINE-1 retrotransposable element ORF2 protein;^Eukaryota; Metazoa; Chordata; Craniata; Vertebrata; Euteleostomi; Mammalia; Eutheria; Euarchontoglires; Glires; Rodentia; Sciurognathi; Muroidea; Muridae; Murinae; Mus; Mus	.	.	.	.	.	.	.	ENOG41120A8^NA	.	GO:0004519^molecular_function^endonuclease activity`GO:0046872^molecular_function^metal ion binding`GO:0003964^molecular_function^RNA-directed DNA polymerase activity`GO:0006310^biological_process^DNA recombination	.	.	.
TR25137|c0_g1	TR25137|c0_g1_i1	1A01_SAGOE^1A01_SAGOE^Q:185-3,H:22-82^72.13%ID^E:5e-22^RecName: Full=Saoe class I histocompatibility antigen, A alpha chain;^Eukaryota; Metazoa; Chordata; Craniata; Vertebrata; Euteleostomi; Mammalia; Eutheria; Euarchontoglires; Primates; Haplorrhini; Platyrrhini; Cebidae; Callitrichinae; Saguinus	.	.	.	.	.	.	.	.	.	GO:0016021^cellular_component^integral component of membrane`GO:0042612^cellular_component^MHC class I protein complex`GO:0042605^molecular_function^peptide antigen binding`GO:0002474^biological_process^antigen processing and presentation of peptide antigen via MHC class I`GO:0006955^biological_process^immune response	.	.	.
TR25293|c0_g1	TR25293|c0_g1_i1	SYVN1_MOUSE^SYVN1_MOUSE^Q:296-3,H:179-276^98.98%ID^E:6e-60^RecName: Full=E3 ubiquitin-protein ligase synoviolin;^Eukaryota; Metazoa; Chordata; Craniata; Vertebrata; Euteleostomi; Mammalia; Eutheria; Euarchontoglires; Glires; Rodentia; Sciurognathi; Muroidea; Muridae; Murinae; Mus; Mus	.	.	.	.	.	.	.	COG5243^zinc ion binding	KEGG:mmu:74126`KO:K10601	GO:0036513^cellular_component^Derlin-1 retrotranslocation complex`GO:0005783^cellular_component^endoplasmic reticulum`GO:0044322^cellular_component^endoplasmic reticulum quality control compartment`GO:0000836^cellular_component^Hrd1p ubiquitin ligase complex`GO:0016021^cellular_component^integral component of membrane`GO:0016020^cellular_component^membrane`GO:0005654^cellular_component^nucleoplas…	.	.	.
TR25293|c0_g2	TR25293|c0_g2_i1	SYVNB_XENLA^SYVNB_XENLA^Q:282-58,H:173-247^93.33%ID^E:9e-43^RecName: Full=E3 ubiquitin-protein ligase synoviolin B;^Eukaryota; Metazoa; Chordata; Craniata; Vertebrata; Euteleostomi; Amphibia; Batrachia; Anura; Pipoidea; Pipidae; Xenopodinae; Xenopus; Xenopus	.	.	.	.	.	.	.	.	KEGG:xla:494996`KO:K10601	GO:0005789^cellular_component^endoplasmic reticulum membrane`GO:0016021^cellular_component^integral component of membrane`GO:0016874^molecular_function^ligase activity`GO:0008270^molecular_function^zinc ion binding`GO:0030433^biological_process^ER-associated ubiquitin-dependent protein catabolic process`GO:0018279^biological_process^protein N-linked glycosylation via asparagine`GO:0016567^biologi…	.	.	.
TR25523|c1_g1	TR25523|c1_g1_i1	NEDD4_MOUSE^NEDD4_MOUSE^Q:382-236,H:23-71^44.9%ID^E:2e-06^RecName: Full=E3 ubiquitin-protein ligase NEDD4;^Eukaryota; Metazoa; Chordata; Craniata; Vertebrata; Euteleostomi; Mammalia; Eutheria; Euarchontoglires; Glires; Rodentia; Sciurognathi; Muroidea; Muridae; Murinae; Mus; Mus	.	.	.	.	.	.	.	COG5021^ubiquitin protein ligase	KEGG:mmu:17999`KO:K10591	GO:0005938^cellular_component^cell cortex`GO:0000785^cellular_component^chromatin`GO:0005737^cellular_component^cytoplasm`GO:0005829^cellular_component^cytosol`GO:0070062^cellular_component^extracellular exosome`GO:0005794^cellular_component^Golgi apparatus`GO:0016020^cellular_component^membrane`GO:0045121^cellular_component^membrane raft`GO:0005902^cellular_component^microvillus`GO:0048471^cellu…	.	.	.
TR25584|c0_g1	TR25584|c0_g1_i1	NEDD4_RAT^NEDD4_RAT^Q:100-5,H:30-61^59.38%ID^E:1e-06^RecName: Full=E3 ubiquitin-protein ligase NEDD4;^Eukaryota; Metazoa; Chordata; Craniata; Vertebrata; Euteleostomi; Mammalia; Eutheria; Euarchontoglires; Glires; Rodentia; Sciurognathi; Muroidea; Muridae; Murinae; Rattus	.	.	.	.	.	.	.	COG5021^ubiquitin protein ligase	KEGG:rno:25489`KO:K10591	GO:0005737^cellular_component^cytoplasm`GO:0045121^cellular_component^membrane raft`GO:0005902^cellular_component^microvillus`GO:0005886^cellular_component^plasma membrane`GO:0016874^molecular_function^ligase activity`GO:0008022^molecular_function^protein C-terminus binding`GO:0004842^molecular_function^ubiquitin-protein transferase activity`GO:0006955^biological_process^immune response`GO:003094…	.	.	.
TR25592|c0_g1	TR25592|c0_g1_i1	BMP7_MOUSE^BMP7_MOUSE^Q:3-224,H:357-430^100%ID^E:1e-45^RecName: Full=Bone morphogenetic protein 7;^Eukaryota; Metazoa; Chordata; Craniata; Vertebrata; Euteleostomi; Mammalia; Eutheria; Euarchontoglires; Glires; Rodentia; Sciurognathi; Muroidea; Muridae; Murinae; Mus; Mus	.	.	.	.	.	.	.	ENOG410XT8Z^bone morphogenetic protein	KEGG:mmu:12162`KO:K16621	GO:0031012^cellular_component^extracellular matrix`GO:0005615^cellular_component^extracellular space`GO:0031988^cellular_component^membrane-bounded vesicle`GO:0070700^molecular_function^BMP receptor binding`GO:0005125^molecular_function^cytokine activity`GO:0008201^molecular_function^heparin binding`GO:0005160^molecular_function^transforming growth factor beta receptor binding`GO:0048646^biologic…	.	.	.
TR25630|c0_g1	TR25630|c0_g1_i1	HNRPL_MOUSE^HNRPL_MOUSE^Q:3-104,H:202-235^97.06%ID^E:1e-15^RecName: Full=Heterogeneous nuclear ribonucleoprotein L;^Eukaryota; Metazoa; Chordata; Craniata; Vertebrata; Euteleostomi; Mammalia; Eutheria; Euarchontoglires; Glires; Rodentia; Sciurognathi; Muroidea; Muridae; Murinae; Mus; Mus	.	.	.	.	.	.	.	ENOG410XQHN^heterogeneous nuclear ribonucleoprotein	KEGG:mmu:15388`KO:K13159	GO:0005737^cellular_component^cytoplasm`GO:0070062^cellular_component^extracellular exosome`GO:0030529^cellular_component^intracellular ribonucleoprotein complex`GO:0016020^cellular_component^membrane`GO:0005654^cellular_component^nucleoplasm`GO:0005634^cellular_component^nucleus`GO:0045120^cellular_component^pronucleus`GO:0000166^molecular_function^nucleotide binding`GO:0044822^molecular_functio…	.	.	.
TR25633|c0_g1	TR25633|c0_g1_i1	CSN3_RAT^CSN3_RAT^Q:2-70,H:232-254^100%ID^E:4e-06^RecName: Full=COP9 signalosome complex subunit 3;^Eukaryota; Metazoa; Chordata; Craniata; Vertebrata; Euteleostomi; Mammalia; Eutheria; Euarchontoglires; Glires; Rodentia; Sciurognathi; Muroidea; Muridae; Murinae; Rattus	.	.	.	.	.	.	.	ENOG410XRKY^COP9 (constitutive photomorphogenic) homolog, subunit 3 (Arabidopsis	KEGG:rno:287367`KO:K12177	GO:0008180^cellular_component^COP9 signalosome`GO:0005737^cellular_component^cytoplasm`GO:0010388^biological_process^cullin deneddylation`GO:0001701^biological_process^in utero embryonic development`GO:0006511^biological_process^ubiquitin-dependent protein catabolic process	.	.	.
TR25636|c0_g1	TR25636|c0_g1_i1	FGD1_MOUSE^FGD1_MOUSE^Q:393-247,H:811-859^97.96%ID^E:9e-26^RecName: Full=FYVE, RhoGEF and PH domain-containing protein 1;^Eukaryota; Metazoa; Chordata; Craniata; Vertebrata; Euteleostomi; Mammalia; Eutheria; Euarchontoglires; Glires; Rodentia; Sciurognathi; Muroidea; Muridae; Murinae; Mus; Mus	.	TR25636|c0_g1_i1|m.405	503-156[-]	.	.	.	.	.	.	.	.	.	.
TR25715|c0_g1	TR25715|c0_g1_i1	SEM7A_HUMAN^SEM7A_HUMAN^Q:225-1,H:192-266^100%ID^E:7e-47^RecName: Full=Semaphorin-7A;^Eukaryota; Metazoa; Chordata; Craniata; Vertebrata; Euteleostomi; Mammalia; Eutheria; Euarchontoglires; Primates; Haplorrhini; Catarrhini; Hominidae; Homo	.	.	.	.	.	.	.	ENOG410XQZC^Sema domain, immunoglobulin domain (Ig), transmembrane domain (TM) and short cytoplasmic domain, (Semaphorin)	KEGG:hsa:8482`KO:K06529	GO:0031225^cellular_component^anchored component of membrane`GO:0009897^cellular_component^external side of plasma membrane`GO:0016020^cellular_component^membrane`GO:0005886^cellular_component^plasma membrane`GO:0005178^molecular_function^integrin binding`GO:0038191^molecular_function^neuropilin binding`GO:0048675^biological_process^axon extension`GO:0007411^biological_process^axon guidance`GO:00…	.	.	.
TR25733|c0_g1	TR25733|c0_g1_i1	NEDD4_MOUSE^NEDD4_MOUSE^Q:529-434,H:40-71^62.5%ID^E:3e-06^RecName: Full=E3 ubiquitin-protein ligase NEDD4;^Eukaryota; Metazoa; Chordata; Craniata; Vertebrata; Euteleostomi; Mammalia; Eutheria; Euarchontoglires; Glires; Rodentia; Sciurognathi; Muroidea; Muridae; Murinae; Mus; Mus	.	.	.	.	.	.	.	COG5021^ubiquitin protein ligase	KEGG:mmu:17999`KO:K10591	GO:0005938^cellular_component^cell cortex`GO:0000785^cellular_component^chromatin`GO:0005737^cellular_component^cytoplasm`GO:0005829^cellular_component^cytosol`GO:0070062^cellular_component^extracellular exosome`GO:0005794^cellular_component^Golgi apparatus`GO:0016020^cellular_component^membrane`GO:0045121^cellular_component^membrane raft`GO:0005902^cellular_component^microvillus`GO:0048471^cellu…	.	.	.
TR25828|c0_g1	TR25828|c0_g1_i1	XRP2_MOUSE^XRP2_MOUSE^Q:274-2,H:102-192^97.8%ID^E:8e-60^RecName: Full=Protein XRP2;^Eukaryota; Metazoa; Chordata; Craniata; Vertebrata; Euteleostomi; Mammalia; Eutheria; Euarchontoglires; Glires; Rodentia; Sciurognathi; Muroidea; Muridae; Murinae; Mus; Mus	.	.	.	.	.	.	.	ENOG410Y28B^Tubulin folding cofactor C	KEGG:mmu:19889`KO:K18272	GO:0005814^cellular_component^centriole`GO:0036064^cellular_component^ciliary basal body`GO:0005737^cellular_component^cytoplasm`GO:0031410^cellular_component^cytoplasmic vesicle`GO:0070062^cellular_component^extracellular exosome`GO:0005794^cellular_component^Golgi apparatus`GO:1990075^cellular_component^periciliary membrane compartment`GO:0005886^cellular_component^plasma membrane`GO:0005525^mo…	.	.	.
TR25937|c0_g1	TR25937|c0_g1_i1	IFM2_MOUSE^IFM2_MOUSE^Q:285-1,H:6-102^55.67%ID^E:2e-17^RecName: Full=Interferon-induced transmembrane protein 2;^Eukaryota; Metazoa; Chordata; Craniata; Vertebrata; Euteleostomi; Mammalia; Eutheria; Euarchontoglires; Glires; Rodentia; Sciurognathi; Muroidea; Muridae; Murinae; Mus; Mus	.	.	.	.	.	.	.	ENOG4112C1U^Interferon induced transmembrane protein	KEGG:mmu:80876`KO:K06566	GO:0016021^cellular_component^integral component of membrane`GO:0005886^cellular_component^plasma membrane`GO:0051607^biological_process^defense response to virus`GO:0046597^biological_process^negative regulation of viral entry into host cell`GO:0045071^biological_process^negative regulation of viral genome replication`GO:0035455^biological_process^response to interferon-alpha`GO:0035456^biologic…	.	.	.
TR25939|c0_g1	TR25939|c0_g1_i1	TITIN_MOUSE^TITIN_MOUSE^Q:3-158,H:5506-5557^98.08%ID^E:6e-24^RecName: Full=Titin;^Eukaryota; Metazoa; Chordata; Craniata; Vertebrata; Euteleostomi; Mammalia; Eutheria; Euarchontoglires; Glires; Rodentia; Sciurognathi; Muroidea; Muridae; Murinae; Mus; Mus`TITIN_MOUSE^TITIN_MOUSE^Q:6-155,H:6632-6681^52%ID^E:1e-07^RecName: Full=Titin;^Eukaryota; Metazoa; Chordata; Craniata; Vertebrata; Euteleostomi;…	.	TR25939|c0_g1_i1|m.408	3-311[+]	.	.	.	.	.	.	.	.	.	.
TR25984|c0_g1	TR25984|c0_g1_i1	MIC27_MOUSE^MIC27_MOUSE^Q:284-153,H:215-261^68.09%ID^E:2e-10^RecName: Full=MICOS complex subunit Mic27;^Eukaryota; Metazoa; Chordata; Craniata; Vertebrata; Euteleostomi; Mammalia; Eutheria; Euarchontoglires; Glires; Rodentia; Sciurognathi; Muroidea; Muridae; Murinae; Mus; Mus	.	.	.	.	.	.	.	ENOG4112AZQ^Apolipoprotein	KEGG:mmu:68117	GO:0061617^cellular_component^MICOS complex`GO:0005743^cellular_component^mitochondrial inner membrane`GO:0005739^cellular_component^mitochondrion	.	.	.
TR26183|c0_g1	TR26183|c0_g1_i1	SNF1_CANAX^SNF1_CANAX^Q:222-7,H:229-300^37.5%ID^E:6e-11^RecName: Full=Carbon catabolite-derepressing protein kinase;^Eukaryota; Fungi; Dikarya; Ascomycota; Saccharomycotina; Saccharomycetes; Saccharomycetales; Debaryomycetaceae; Candida/Lodderomyces clade; Candida	.	.	.	.	.	.	.	.	.	GO:0031965^cellular_component^nuclear membrane`GO:0005524^molecular_function^ATP binding`GO:0004674^molecular_function^protein serine/threonine kinase activity`GO:0005975^biological_process^carbohydrate metabolic process	.	.	.
TR26622|c0_g2	TR26622|c0_g2_i1	POK19_HUMAN^POK19_HUMAN^Q:416-9,H:96-234^39.57%ID^E:4e-24^RecName: Full=Endogenous retrovirus group K member 19 Pol protein;^Eukaryota; Metazoa; Chordata; Craniata; Vertebrata; Euteleostomi; Mammalia; Eutheria; Euarchontoglires; Primates; Haplorrhini; Catarrhini; Hominidae; Homo	.	.	.	.	.	.	.	.	.	GO:0003677^molecular_function^DNA binding`GO:0003964^molecular_function^RNA-directed DNA polymerase activity`GO:0004523^molecular_function^RNA-DNA hybrid ribonuclease activity`GO:0008270^molecular_function^zinc ion binding`GO:0015074^biological_process^DNA integration`GO:0006310^biological_process^DNA recombination	.	.	.
TR26681|c0_g1	TR26681|c0_g1_i1	CT096_HUMAN^CT096_HUMAN^Q:250-2,H:43-126^46.43%ID^E:4e-13^RecName: Full=Uncharacterized protein C20orf96;^Eukaryota; Metazoa; Chordata; Craniata; Vertebrata; Euteleostomi; Mammalia; Eutheria; Euarchontoglires; Primates; Haplorrhini; Catarrhini; Hominidae; Homo	.	.	.	.	.	.	.	ENOG4111YXE^chromosome 20 open reading frame 96	KEGG:hsa:140680	.	.	.	.
TR26689|c1_g1	TR26689|c1_g1_i1	VAC14_HUMAN^VAC14_HUMAN^Q:1-78,H:704-729^100%ID^E:1e-07^RecName: Full=Protein VAC14 homolog;^Eukaryota; Metazoa; Chordata; Craniata; Vertebrata; Euteleostomi; Mammalia; Eutheria; Euarchontoglires; Primates; Haplorrhini; Catarrhini; Hominidae; Homo	.	.	.	.	.	.	.	ENOG410XP6E^vac14 homolog (S. cerevisiae)	KEGG:hsa:55697`KO:K15305	GO:0031901^cellular_component^early endosome membrane`GO:0005783^cellular_component^endoplasmic reticulum`GO:0010008^cellular_component^endosome membrane`GO:0000139^cellular_component^Golgi membrane`GO:0031902^cellular_component^late endosome membrane`GO:0070772^cellular_component^PAS complex`GO:0004872^molecular_function^receptor activity`GO:0006661^biological_process^phosphatidylinositol biosyn…	.	.	.
TR26719|c0_g1	TR26719|c0_g1_i1	LORF2_MOUSE^LORF2_MOUSE^Q:254-3,H:443-526^69.05%ID^E:3e-25^RecName: Full=LINE-1 retrotransposable element ORF2 protein;^Eukaryota; Metazoa; Chordata; Craniata; Vertebrata; Euteleostomi; Mammalia; Eutheria; Euarchontoglires; Glires; Rodentia; Sciurognathi; Muroidea; Muridae; Murinae; Mus; Mus	.	.	.	.	.	.	.	ENOG41120A8^NA	.	GO:0004519^molecular_function^endonuclease activity`GO:0046872^molecular_function^metal ion binding`GO:0003964^molecular_function^RNA-directed DNA polymerase activity`GO:0006310^biological_process^DNA recombination	.	.	.
TR26722|c0_g1	TR26722|c0_g1_i1	NEDD4_MOUSE^NEDD4_MOUSE^Q:4-111,H:35-70^61.11%ID^E:1e-08^RecName: Full=E3 ubiquitin-protein ligase NEDD4;^Eukaryota; Metazoa; Chordata; Craniata; Vertebrata; Euteleostomi; Mammalia; Eutheria; Euarchontoglires; Glires; Rodentia; Sciurognathi; Muroidea; Muridae; Murinae; Mus; Mus	.	.	.	.	.	.	.	COG5021^ubiquitin protein ligase	KEGG:mmu:17999`KO:K10591	GO:0005938^cellular_component^cell cortex`GO:0000785^cellular_component^chromatin`GO:0005737^cellular_component^cytoplasm`GO:0005829^cellular_component^cytosol`GO:0070062^cellular_component^extracellular exosome`GO:0005794^cellular_component^Golgi apparatus`GO:0016020^cellular_component^membrane`GO:0045121^cellular_component^membrane raft`GO:0005902^cellular_component^microvillus`GO:0048471^cellu…	.	.	.
TR26795|c0_g1	TR26795|c0_g1_i1	LORF1_MOUSE^LORF1_MOUSE^Q:293-3,H:239-335^62.89%ID^E:2e-32^RecName: Full=LINE-1 retrotransposable element ORF1 protein;^Eukaryota; Metazoa; Chordata; Craniata; Vertebrata; Euteleostomi; Mammalia; Eutheria; Euarchontoglires; Glires; Rodentia; Sciurognathi; Muroidea; Muridae; Murinae; Mus; Mus	.	.	.	.	.	.	.	.	.	GO:0005737^cellular_component^cytoplasm`GO:0005730^cellular_component^nucleolus`GO:0000166^molecular_function^nucleotide binding	.	.	.
TR26845|c0_g1	TR26845|c0_g1_i1	LORF1_MOUSE^LORF1_MOUSE^Q:166-5,H:231-284^51.85%ID^E:1e-11^RecName: Full=LINE-1 retrotransposable element ORF1 protein;^Eukaryota; Metazoa; Chordata; Craniata; Vertebrata; Euteleostomi; Mammalia; Eutheria; Euarchontoglires; Glires; Rodentia; Sciurognathi; Muroidea; Muridae; Murinae; Mus; Mus	.	.	.	.	.	.	.	.	.	GO:0005737^cellular_component^cytoplasm`GO:0005730^cellular_component^nucleolus`GO:0000166^molecular_function^nucleotide binding	.	.	.
TR26859|c0_g1	TR26859|c0_g1_i1	PIGW_RAT^PIGW_RAT^Q:204-1,H:87-154^83.82%ID^E:5e-33^RecName: Full=Phosphatidylinositol-glycan biosynthesis class W protein {ECO:0000305};^Eukaryota; Metazoa; Chordata; Craniata; Vertebrata; Euteleostomi; Mammalia; Eutheria; Euarchontoglires; Glires; Rodentia; Sciurognathi; Muroidea; Muridae; Murinae; Rattus	.	.	.	.	.	.	.	COG5062^Phosphatidylinositol glycan anchor biosynthesis, class W	KEGG:rno:378774`KO:K05283	GO:0005789^cellular_component^endoplasmic reticulum membrane`GO:0016021^cellular_component^integral component of membrane`GO:0016746^molecular_function^transferase activity, transferring acyl groups`GO:0006506^biological_process^GPI anchor biosynthetic process`GO:0072659^biological_process^protein localization to plasma membrane	.	.	.
TR26907|c0_g1	TR26907|c0_g1_i1	PMM2_MACFA^PMM2_MACFA^Q:3-200,H:60-136^49.35%ID^E:5e-10^RecName: Full=Phosphomannomutase 2;^Eukaryota; Metazoa; Chordata; Craniata; Vertebrata; Euteleostomi; Mammalia; Eutheria; Euarchontoglires; Primates; Haplorrhini; Catarrhini; Cercopithecidae; Cercopithecinae; Macaca	.	.	.	.	.	.	.	.	KEGG:mcf:102146519`KO:K17497	GO:0005737^cellular_component^cytoplasm`GO:0004615^molecular_function^phosphomannomutase activity`GO:0009298^biological_process^GDP-mannose biosynthetic process	.	.	.
TR27046|c0_g1	TR27046|c0_g1_i1	NEDD4_MOUSE^NEDD4_MOUSE^Q:103-5,H:39-71^57.58%ID^E:1e-05^RecName: Full=E3 ubiquitin-protein ligase NEDD4;^Eukaryota; Metazoa; Chordata; Craniata; Vertebrata; Euteleostomi; Mammalia; Eutheria; Euarchontoglires; Glires; Rodentia; Sciurognathi; Muroidea; Muridae; Murinae; Mus; Mus	.	.	.	.	.	.	.	COG5021^ubiquitin protein ligase	KEGG:mmu:17999`KO:K10591	GO:0005938^cellular_component^cell cortex`GO:0000785^cellular_component^chromatin`GO:0005737^cellular_component^cytoplasm`GO:0005829^cellular_component^cytosol`GO:0070062^cellular_component^extracellular exosome`GO:0005794^cellular_component^Golgi apparatus`GO:0016020^cellular_component^membrane`GO:0045121^cellular_component^membrane raft`GO:0005902^cellular_component^microvillus`GO:0048471^cellu…	.	.	.
TR27078|c0_g2	TR27078|c0_g2_i1	ZN112_MOUSE^ZN112_MOUSE^Q:2-358,H:543-661^49.58%ID^E:3e-33^RecName: Full=Zinc finger protein 112 {ECO:0000312|EMBL:AAI20887.1};^Eukaryota; Metazoa; Chordata; Craniata; Vertebrata; Euteleostomi; Mammalia; Eutheria; Euarchontoglires; Glires; Rodentia; Sciurognathi; Muroidea; Muridae; Murinae; Mus; Mus`ZN112_MOUSE^ZN112_MOUSE^Q:2-358,H:571-689^46.22%ID^E:2e-29^RecName: Full=Zinc finger protein 112 {…	.	TR27078|c0_g2_i1|m.423	2-358[+]	.	.	.	.	.	.	.	.	.	.
TR27078|c0_g2	TR27078|c0_g2_i1	ZN112_MOUSE^ZN112_MOUSE^Q:2-358,H:543-661^49.58%ID^E:3e-33^RecName: Full=Zinc finger protein 112 {ECO:0000312|EMBL:AAI20887.1};^Eukaryota; Metazoa; Chordata; Craniata; Vertebrata; Euteleostomi; Mammalia; Eutheria; Euarchontoglires; Glires; Rodentia; Sciurognathi; Muroidea; Muridae; Murinae; Mus; Mus`ZN112_MOUSE^ZN112_MOUSE^Q:2-358,H:571-689^46.22%ID^E:2e-29^RecName: Full=Zinc finger protein 112 {…	.	TR27078|c0_g2_i1|m.424	358-2[-]	.	.	.	.	.	.	.	.	.	.
TR27078|c0_g2	TR27078|c0_g2_i1	ZN112_MOUSE^ZN112_MOUSE^Q:2-358,H:543-661^49.58%ID^E:3e-33^RecName: Full=Zinc finger protein 112 {ECO:0000312|EMBL:AAI20887.1};^Eukaryota; Metazoa; Chordata; Craniata; Vertebrata; Euteleostomi; Mammalia; Eutheria; Euarchontoglires; Glires; Rodentia; Sciurognathi; Muroidea; Muridae; Murinae; Mus; Mus`ZN112_MOUSE^ZN112_MOUSE^Q:2-358,H:571-689^46.22%ID^E:2e-29^RecName: Full=Zinc finger protein 112 {…	.	TR27078|c0_g2_i1|m.425	3-359[+]	.	.	.	.	.	.	.	.	.	.
TR27095|c0_g1	TR27095|c0_g1_i1	DJB12_HUMAN^DJB12_HUMAN^Q:189-73,H:337-375^100%ID^E:1e-19^RecName: Full=DnaJ homolog subfamily B member 12;^Eukaryota; Metazoa; Chordata; Craniata; Vertebrata; Euteleostomi; Mammalia; Eutheria; Euarchontoglires; Primates; Haplorrhini; Catarrhini; Hominidae; Homo	.	.	.	.	.	.	.	COG0484^ATP binding to DnaK triggers the release of the substrate protein, thus completing the reaction cycle. Several rounds of ATP-dependent interactions between DnaJ, DnaK and GrpE are required for fully efficient folding. Also involved, together with DnaK and GrpE, in the DNA replication of plasmids through activation of initiation proteins (By similarity)	KEGG:hsa:54788`KO:K09518	GO:0016021^cellular_component^integral component of membrane`GO:0016020^cellular_component^membrane	.	.	.
TR27430|c0_g1	TR27430|c0_g1_i1	KIF2C_CRIGR^KIF2C_CRIGR^Q:233-3,H:1-77^88.31%ID^E:1e-39^RecName: Full=Kinesin-like protein KIF2C;^Eukaryota; Metazoa; Chordata; Craniata; Vertebrata; Euteleostomi; Mammalia; Eutheria; Euarchontoglires; Glires; Rodentia; Sciurognathi; Muroidea; Cricetidae; Cricetinae; Cricetulus	.	TR27430|c0_g1_i1|m.430	407-3[-]	.	.	.	.	.	.	.	.	.	.
TR27468|c0_g1	TR27468|c0_g1_i1	U2D2B_RAT^U2D2B_RAT^Q:68-3,H:1-22^95.45%ID^E:2e-06^RecName: Full=Ubiquitin-conjugating enzyme E2 D2B;^Eukaryota; Metazoa; Chordata; Craniata; Vertebrata; Euteleostomi; Mammalia; Eutheria; Euarchontoglires; Glires; Rodentia; Sciurognathi; Muroidea; Muridae; Murinae; Rattus	.	.	.	.	.	.	.	COG5078^ubiquitin-conjugating enzyme	KEGG:rno:79435`KO:K06689	GO:0070062^cellular_component^extracellular exosome`GO:0000151^cellular_component^ubiquitin ligase complex`GO:0005524^molecular_function^ATP binding`GO:0061631^molecular_function^ubiquitin conjugating enzyme activity`GO:0051865^biological_process^protein autoubiquitination`GO:0070936^biological_process^protein K48-linked ubiquitination	.	.	.
TR27567|c0_g1	TR27567|c0_g1_i1	LORF1_MOUSE^LORF1_MOUSE^Q:446-276,H:224-283^53.33%ID^E:7e-15^RecName: Full=LINE-1 retrotransposable element ORF1 protein;^Eukaryota; Metazoa; Chordata; Craniata; Vertebrata; Euteleostomi; Mammalia; Eutheria; Euarchontoglires; Glires; Rodentia; Sciurognathi; Muroidea; Muridae; Murinae; Mus; Mus`LORF1_MOUSE^LORF1_MOUSE^Q:288-151,H:280-325^45.65%ID^E:7e-15^RecName: Full=LINE-1 retrotransposable elem…	.	.	.	.	.	.	.	.	.	GO:0005737^cellular_component^cytoplasm`GO:0005730^cellular_component^nucleolus`GO:0000166^molecular_function^nucleotide binding	.	.	.
TR27659|c0_g1	TR27659|c0_g1_i1	GRP78_PIG^GRP78_PIG^Q:142-2,H:137-183^100%ID^E:2e-23^RecName: Full=78 kDa glucose-regulated protein;^Eukaryota; Metazoa; Chordata; Craniata; Vertebrata; Euteleostomi; Mammalia; Eutheria; Laurasiatheria; Cetartiodactyla; Suina; Suidae; Sus	.	.	.	.	.	.	.	COG0443^Heat shock protein	.	GO:0005788^cellular_component^endoplasmic reticulum lumen`GO:0042470^cellular_component^melanosome`GO:0005524^molecular_function^ATP binding`GO:0035437^biological_process^maintenance of protein localization in endoplasmic reticulum`GO:0030335^biological_process^positive regulation of cell migration	.	.	.
TR27834|c0_g1	TR27834|c0_g1_i1	HMCN1_HUMAN^HMCN1_HUMAN^Q:1-477,H:5292-5450^86.16%ID^E:1e-82^RecName: Full=Hemicentin-1;^Eukaryota; Metazoa; Chordata; Craniata; Vertebrata; Euteleostomi; Mammalia; Eutheria; Euarchontoglires; Primates; Haplorrhini; Catarrhini; Hominidae; Homo`HMCN1_HUMAN^HMCN1_HUMAN^Q:1-201,H:5411-5474^43.28%ID^E:2e-08^RecName: Full=Hemicentin-1;^Eukaryota; Metazoa; Chordata; Craniata; Vertebrata; Euteleostomi; …	.	TR27834|c0_g1_i1|m.435	1-477[+]	.	.	.	.	.	.	.	.	.	.
TR27887|c0_g1	TR27887|c0_g1_i1	NEDD4_MOUSE^NEDD4_MOUSE^Q:3-101,H:36-68^63.64%ID^E:6e-07^RecName: Full=E3 ubiquitin-protein ligase NEDD4;^Eukaryota; Metazoa; Chordata; Craniata; Vertebrata; Euteleostomi; Mammalia; Eutheria; Euarchontoglires; Glires; Rodentia; Sciurognathi; Muroidea; Muridae; Murinae; Mus; Mus	.	.	.	.	.	.	.	COG5021^ubiquitin protein ligase	KEGG:mmu:17999`KO:K10591	GO:0005938^cellular_component^cell cortex`GO:0000785^cellular_component^chromatin`GO:0005737^cellular_component^cytoplasm`GO:0005829^cellular_component^cytosol`GO:0070062^cellular_component^extracellular exosome`GO:0005794^cellular_component^Golgi apparatus`GO:0016020^cellular_component^membrane`GO:0045121^cellular_component^membrane raft`GO:0005902^cellular_component^microvillus`GO:0048471^cellu…	.	.	.
TR27905|c0_g1	TR27905|c0_g1_i1	CHST7_MOUSE^CHST7_MOUSE^Q:111-488,H:1-125^88.1%ID^E:7e-38^RecName: Full=Carbohydrate sulfotransferase 7;^Eukaryota; Metazoa; Chordata; Craniata; Vertebrata; Euteleostomi; Mammalia; Eutheria; Euarchontoglires; Glires; Rodentia; Sciurognathi; Muroidea; Muridae; Murinae; Mus; Mus	.	TR27905|c0_g1_i1|m.438	111-488[+]	.	.	.	.	.	.	.	.	.	.
TR28047|c0_g1	TR28047|c0_g1_i1	DOK1_MOUSE^DOK1_MOUSE^Q:317-12,H:379-482^88.46%ID^E:1e-33^RecName: Full=Docking protein 1;^Eukaryota; Metazoa; Chordata; Craniata; Vertebrata; Euteleostomi; Mammalia; Eutheria; Euarchontoglires; Glires; Rodentia; Sciurognathi; Muroidea; Muridae; Murinae; Mus; Mus	.	TR28047|c0_g1_i1|m.439	317-9[-]	.	.	.	.	.	.	.	.	.	.
TR28085|c0_g2	TR28085|c0_g2_i1	A16L1_MOUSE^A16L1_MOUSE^Q:208-279,H:378-401^100%ID^E:4e-08^RecName: Full=Autophagy-related protein 16-1;^Eukaryota; Metazoa; Chordata; Craniata; Vertebrata; Euteleostomi; Mammalia; Eutheria; Euarchontoglires; Glires; Rodentia; Sciurognathi; Muroidea; Muridae; Murinae; Mus; Mus	.	.	.	.	.	.	.	ENOG410XQYA^autophagy related 16-like 1 (S. cerevisiae)	KEGG:mmu:77040`KO:K17890	GO:0005776^cellular_component^autophagosome`GO:0000421^cellular_component^autophagosome membrane`GO:0005930^cellular_component^axoneme`GO:0034045^cellular_component^pre-autophagosomal structure membrane`GO:0042802^molecular_function^identical protein binding`GO:0000045^biological_process^autophagosome assembly`GO:0039689^biological_process^negative stranded viral RNA replication`GO:0015031^biolog…	.	.	.
TR28099|c0_g1	TR28099|c0_g1_i1	JAZF1_MOUSE^JAZF1_MOUSE^Q:295-119,H:185-243^98.31%ID^E:3e-34^RecName: Full=Juxtaposed with another zinc finger protein 1;^Eukaryota; Metazoa; Chordata; Craniata; Vertebrata; Euteleostomi; Mammalia; Eutheria; Euarchontoglires; Glires; Rodentia; Sciurognathi; Muroidea; Muridae; Murinae; Mus; Mus	.	.	.	.	.	.	.	COG5189^JAZF zinc finger 1	KEGG:mmu:231986`KO:K19495	GO:0005737^cellular_component^cytoplasm`GO:0005730^cellular_component^nucleolus`GO:0005634^cellular_component^nucleus`GO:0017053^cellular_component^transcriptional repressor complex`GO:0046872^molecular_function^metal ion binding`GO:0003676^molecular_function^nucleic acid binding`GO:0003714^molecular_function^transcription corepressor activity`GO:0006629^biological_process^lipid metabolic process…	.	.	.
TR28122|c0_g1	TR28122|c0_g1_i1	RETST_MOUSE^RETST_MOUSE^Q:260-3,H:507-592^95.35%ID^E:1e-50^RecName: Full=All-trans-retinol 13,14-reductase;^Eukaryota; Metazoa; Chordata; Craniata; Vertebrata; Euteleostomi; Mammalia; Eutheria; Euarchontoglires; Glires; Rodentia; Sciurognathi; Muroidea; Muridae; Murinae; Mus; Mus	.	.	.	.	.	.	.	COG1233^phytoene	KEGG:mmu:67442`KO:K09516	GO:0005789^cellular_component^endoplasmic reticulum membrane`GO:0016020^cellular_component^membrane`GO:0031965^cellular_component^nuclear membrane`GO:0005640^cellular_component^nuclear outer membrane`GO:0051786^molecular_function^all-trans-retinol 13,14-reductase activity`GO:0016491^molecular_function^oxidoreductase activity`GO:0055114^biological_process^oxidation-reduction process`GO:0042572^bio…	.	.	.
TR28122|c0_g2	TR28122|c0_g2_i1	RETST_MOUSE^RETST_MOUSE^Q:490-317,H:507-564^94.83%ID^E:2e-29^RecName: Full=All-trans-retinol 13,14-reductase;^Eukaryota; Metazoa; Chordata; Craniata; Vertebrata; Euteleostomi; Mammalia; Eutheria; Euarchontoglires; Glires; Rodentia; Sciurognathi; Muroidea; Muridae; Murinae; Mus; Mus`RETST_MOUSE^RETST_MOUSE^Q:95-3,H:562-592^93.55%ID^E:3e-11^RecName: Full=All-trans-retinol 13,14-reductase;^Eukaryota…	.	.	.	.	.	.	.	COG1233^phytoene	KEGG:mmu:67442`KO:K09516	GO:0005789^cellular_component^endoplasmic reticulum membrane`GO:0016020^cellular_component^membrane`GO:0031965^cellular_component^nuclear membrane`GO:0005640^cellular_component^nuclear outer membrane`GO:0051786^molecular_function^all-trans-retinol 13,14-reductase activity`GO:0016491^molecular_function^oxidoreductase activity`GO:0055114^biological_process^oxidation-reduction process`GO:0042572^bio…	.	.	.
TR28170|c0_g1	TR28170|c0_g1_i1	RTEL1_RAT^RTEL1_RAT^Q:757-656,H:1216-1249^73.53%ID^E:4e-15^RecName: Full=Regulator of telomere elongation helicase 1 {ECO:0000255|HAMAP-Rule:MF_03065};^Eukaryota; Metazoa; Chordata; Craniata; Vertebrata; Euteleostomi; Mammalia; Eutheria; Euarchontoglires; Glires; Rodentia; Sciurognathi; Muroidea; Muridae; Murinae; Rattus`RTEL1_RAT^RTEL1_RAT^Q:576-496,H:1248-1274^74.07%ID^E:4e-15^RecName: Full=Reg…	.	.	.	.	.	.	.	COG1199^helicase	KEGG:rno:362288`KO:K11136	GO:0005634^cellular_component^nucleus`GO:0051539^molecular_function^4 iron, 4 sulfur cluster binding`GO:0005524^molecular_function^ATP binding`GO:0004003^molecular_function^ATP-dependent DNA helicase activity`GO:0003677^molecular_function^DNA binding`GO:0046872^molecular_function^metal ion binding`GO:0032508^biological_process^DNA duplex unwinding`GO:0006310^biological_process^DNA recombination`G…	.	.	.
TR28170|c0_g2	TR28170|c0_g2_i1	RTEL1_RAT^RTEL1_RAT^Q:757-656,H:1216-1249^76.47%ID^E:3e-16^RecName: Full=Regulator of telomere elongation helicase 1 {ECO:0000255|HAMAP-Rule:MF_03065};^Eukaryota; Metazoa; Chordata; Craniata; Vertebrata; Euteleostomi; Mammalia; Eutheria; Euarchontoglires; Glires; Rodentia; Sciurognathi; Muroidea; Muridae; Murinae; Rattus`RTEL1_RAT^RTEL1_RAT^Q:576-496,H:1248-1274^74.07%ID^E:3e-16^RecName: Full=Reg…	.	.	.	.	.	.	.	COG1199^helicase	KEGG:rno:362288`KO:K11136	GO:0005634^cellular_component^nucleus`GO:0051539^molecular_function^4 iron, 4 sulfur cluster binding`GO:0005524^molecular_function^ATP binding`GO:0004003^molecular_function^ATP-dependent DNA helicase activity`GO:0003677^molecular_function^DNA binding`GO:0046872^molecular_function^metal ion binding`GO:0032508^biological_process^DNA duplex unwinding`GO:0006310^biological_process^DNA recombination`G…	.	.	.
TR28190|c0_g1	TR28190|c0_g1_i1	BSN_MOUSE^BSN_MOUSE^Q:15-275,H:1344-1428^81.61%ID^E:1e-35^RecName: Full=Protein bassoon;^Eukaryota; Metazoa; Chordata; Craniata; Vertebrata; Euteleostomi; Mammalia; Eutheria; Euarchontoglires; Glires; Rodentia; Sciurognathi; Muroidea; Muridae; Murinae; Mus; Mus	.	.	.	.	.	.	.	ENOG410XX5R^bassoon (presynaptic cytomatrix protein)	KEGG:mmu:12217	GO:0030424^cellular_component^axon`GO:0030054^cellular_component^cell junction`GO:0009986^cellular_component^cell surface`GO:0048788^cellular_component^cytoskeleton of presynaptic active zone`GO:0030425^cellular_component^dendrite`GO:0060076^cellular_component^excitatory synapse`GO:0019898^cellular_component^extrinsic component of membrane`GO:0060077^cellular_component^inhibitory synapse`GO:00443…	.	.	.
TR28318|c0_g1	TR28318|c0_g1_i1	MAEA_PONAB^MAEA_PONAB^Q:263-93,H:340-396^100%ID^E:2e-23^RecName: Full=Macrophage erythroblast attacher;^Eukaryota; Metazoa; Chordata; Craniata; Vertebrata; Euteleostomi; Mammalia; Eutheria; Euarchontoglires; Primates; Haplorrhini; Catarrhini; Hominidae; Pongo	.	.	.	.	.	.	.	ENOG410XPGU^Macrophage erythroblast attacher	KEGG:pon:100173862`KO:K18624	GO:0005737^cellular_component^cytoplasm`GO:0005856^cellular_component^cytoskeleton`GO:0016363^cellular_component^nuclear matrix`GO:0005886^cellular_component^plasma membrane`GO:0007049^biological_process^cell cycle`GO:0051301^biological_process^cell division`GO:0043249^biological_process^erythrocyte maturation	.	.	.
TR28387|c0_g1	TR28387|c0_g1_i1	ACKR4_MOUSE^ACKR4_MOUSE^Q:332-3,H:84-193^94.55%ID^E:5e-60^RecName: Full=Atypical chemokine receptor 4;^Eukaryota; Metazoa; Chordata; Craniata; Vertebrata; Euteleostomi; Mammalia; Eutheria; Euarchontoglires; Glires; Rodentia; Sciurognathi; Muroidea; Muridae; Murinae; Mus; Mus	.	TR28387|c0_g1_i1|m.444	332-3[-]	.	.	.	.	.	.	.	.	.	.
TR28491|c0_g1	TR28491|c0_g1_i1	CLGN_HUMAN^CLGN_HUMAN^Q:2-229,H:150-225^96.05%ID^E:1e-45^RecName: Full=Calmegin;^Eukaryota; Metazoa; Chordata; Craniata; Vertebrata; Euteleostomi; Mammalia; Eutheria; Euarchontoglires; Primates; Haplorrhini; Catarrhini; Hominidae; Homo	.	.	.	.	.	.	.	ENOG410XP7T^Calnexin	KEGG:hsa:1047`KO:K09551	GO:0005783^cellular_component^endoplasmic reticulum`GO:0005789^cellular_component^endoplasmic reticulum membrane`GO:0016021^cellular_component^integral component of membrane`GO:0005635^cellular_component^nuclear envelope`GO:0005509^molecular_function^calcium ion binding`GO:0051082^molecular_function^unfolded protein binding`GO:0007339^biological_process^binding of sperm to zona pellucida`GO:00064…	.	.	.
TR28650|c0_g1	TR28650|c0_g1_i1	TBCD8_HUMAN^TBCD8_HUMAN^Q:250-152,H:958-990^93.94%ID^E:3e-12^RecName: Full=TBC1 domain family member 8;^Eukaryota; Metazoa; Chordata; Craniata; Vertebrata; Euteleostomi; Mammalia; Eutheria; Euarchontoglires; Primates; Haplorrhini; Catarrhini; Hominidae; Homo	.	.	.	.	.	.	.	COG5210^TBC1 domain family member	KEGG:hsa:11138	GO:0016020^cellular_component^membrane`GO:0005096^molecular_function^GTPase activator activity`GO:0008015^biological_process^blood circulation`GO:0008284^biological_process^positive regulation of cell proliferation	.	.	.
TR28712|c0_g1	TR28712|c0_g1_i1	ASPP1_MOUSE^ASPP1_MOUSE^Q:336-190,H:1027-1075^95.92%ID^E:4e-27^RecName: Full=Apoptosis-stimulating of p53 protein 1;^Eukaryota; Metazoa; Chordata; Craniata; Vertebrata; Euteleostomi; Mammalia; Eutheria; Euarchontoglires; Glires; Rodentia; Sciurognathi; Muroidea; Muridae; Murinae; Mus; Mus	.	.	.	.	.	.	.	ENOG410Y17W^apoptotic process	KEGG:mmu:21981`KO:K17554	GO:0005737^cellular_component^cytoplasm`GO:0005654^cellular_component^nucleoplasm`GO:0005634^cellular_component^nucleus`GO:0005886^cellular_component^plasma membrane`GO:0072332^biological_process^intrinsic apoptotic signaling pathway by p53 class mediator`GO:0045786^biological_process^negative regulation of cell cycle	.	.	.
TR28720|c0_g1	TR28720|c0_g1_i1	TAF4B_MOUSE^TAF4B_MOUSE^Q:367-104,H:83-170^76.14%ID^E:5e-33^RecName: Full=Transcription initiation factor TFIID subunit 4B;^Eukaryota; Metazoa; Chordata; Craniata; Vertebrata; Euteleostomi; Mammalia; Eutheria; Euarchontoglires; Glires; Rodentia; Sciurognathi; Muroidea; Muridae; Murinae; Mus; Mus`TAF4B_MOUSE^TAF4B_MOUSE^Q:164-3,H:705-758^92.59%ID^E:2e-22^RecName: Full=Transcription initiation fact…	.	.	.	.	.	.	.	ENOG410XQS6^RNA polymerase II, TATA box binding protein (TBP)-associated factor	KEGG:mmu:72504`KO:K03129	GO:0005737^cellular_component^cytoplasm`GO:0005730^cellular_component^nucleolus`GO:0005654^cellular_component^nucleoplasm`GO:0005667^cellular_component^transcription factor complex`GO:0005669^cellular_component^transcription factor TFIID complex`GO:0003677^molecular_function^DNA binding`GO:0051059^molecular_function^NF-kappaB binding`GO:0003700^molecular_function^transcription factor activity, se…	.	.	.
TR28722|c0_g1	TR28722|c0_g1_i1	GLIS2_MOUSE^GLIS2_MOUSE^Q:78-1,H:439-464^88.46%ID^E:9e-07^RecName: Full=Zinc finger protein GLIS2;^Eukaryota; Metazoa; Chordata; Craniata; Vertebrata; Euteleostomi; Mammalia; Eutheria; Euarchontoglires; Glires; Rodentia; Sciurognathi; Muroidea; Muridae; Murinae; Mus; Mus	.	.	.	.	.	.	.	COG5048^Zinc finger protein	KEGG:mmu:83396`KO:K09233	GO:0005737^cellular_component^cytoplasm`GO:0016607^cellular_component^nuclear speck`GO:0005634^cellular_component^nucleus`GO:0005667^cellular_component^transcription factor complex`GO:0003677^molecular_function^DNA binding`GO:0046872^molecular_function^metal ion binding`GO:0003700^molecular_function^transcription factor activity, sequence-specific DNA binding`GO:0044212^molecular_function^transcr…	.	.	.
TR28806|c0_g1	TR28806|c0_g1_i1	PKHH2_HUMAN^PKHH2_HUMAN^Q:259-107,H:892-943^76.92%ID^E:6e-17^RecName: Full=Pleckstrin homology domain-containing family H member 2;^Eukaryota; Metazoa; Chordata; Craniata; Vertebrata; Euteleostomi; Mammalia; Eutheria; Euarchontoglires; Primates; Haplorrhini; Catarrhini; Hominidae; Homo	.	.	.	.	.	.	.	ENOG410XPCT^Pleckstrin homology domain containing, family H (With MyTH4 domain) member	KEGG:hsa:130271	GO:0030864^cellular_component^cortical actin cytoskeleton`GO:0005737^cellular_component^cytoplasm`GO:0030027^cellular_component^lamellipodium`GO:0005886^cellular_component^plasma membrane`GO:0003779^molecular_function^actin binding`GO:0030835^biological_process^negative regulation of actin filament depolymerization	.	.	.
TR28850|c0_g1	TR28850|c0_g1_i1	ACOT2_RAT^ACOT2_RAT^Q:55-240,H:1-60^70.97%ID^E:3e-18^RecName: Full=Acyl-coenzyme A thioesterase 2, mitochondrial;^Eukaryota; Metazoa; Chordata; Craniata; Vertebrata; Euteleostomi; Mammalia; Eutheria; Euarchontoglires; Glires; Rodentia; Sciurognathi; Muroidea; Muridae; Murinae; Rattus	.	.	.	.	.	.	.	COG1073^Hydrolase	.	GO:0005759^cellular_component^mitochondrial matrix`GO:0005739^cellular_component^mitochondrion`GO:0047617^molecular_function^acyl-CoA hydrolase activity`GO:0052689^molecular_function^carboxylic ester hydrolase activity`GO:0016290^molecular_function^palmitoyl-CoA hydrolase activity`GO:0006637^biological_process^acyl-CoA metabolic process`GO:0042493^biological_process^response to drug`GO:0070849^bi…	.	.	.
TR28925|c0_g1	TR28925|c0_g1_i1	RL3L_BOVIN^RL3L_BOVIN^Q:47-445,H:1-133^96.24%ID^E:4e-79^RecName: Full=60S ribosomal protein L3-like;^Eukaryota; Metazoa; Chordata; Craniata; Vertebrata; Euteleostomi; Mammalia; Eutheria; Laurasiatheria; Cetartiodactyla; Ruminantia; Pecora; Bovidae; Bovinae; Bos	.	TR28925|c0_g1_i1|m.448	2-448[+]	.	.	.	.	.	.	.	.	.	.
TR28925|c0_g1	TR28925|c0_g1_i1	RL3L_BOVIN^RL3L_BOVIN^Q:47-445,H:1-133^96.24%ID^E:4e-79^RecName: Full=60S ribosomal protein L3-like;^Eukaryota; Metazoa; Chordata; Craniata; Vertebrata; Euteleostomi; Mammalia; Eutheria; Laurasiatheria; Cetartiodactyla; Ruminantia; Pecora; Bovidae; Bovinae; Bos	.	TR28925|c0_g1_i1|m.449	451-65[-]	.	.	.	.	.	.	.	.	.	.
TR28948|c1_g1	TR28948|c1_g1_i1	LSM4_MOUSE^LSM4_MOUSE^Q:213-293,H:16-42^100%ID^E:2e-11^RecName: Full=U6 snRNA-associated Sm-like protein LSm4;^Eukaryota; Metazoa; Chordata; Craniata; Vertebrata; Euteleostomi; Mammalia; Eutheria; Euarchontoglires; Glires; Rodentia; Sciurognathi; Muroidea; Muridae; Murinae; Mus; Mus	.	.	.	.	.	.	.	ENOG4111TZU^U6 snRNA-associated Sm-like protein	KEGG:mmu:50783`KO:K12623	GO:0005737^cellular_component^cytoplasm`GO:0000932^cellular_component^cytoplasmic mRNA processing body`GO:0005654^cellular_component^nucleoplasm`GO:0005681^cellular_component^spliceosomal complex`GO:0097526^cellular_component^spliceosomal tri-snRNP complex`GO:0005688^cellular_component^U6 snRNP`GO:0044822^molecular_function^poly(A) RNA binding`GO:0017070^molecular_function^U6 snRNA binding`GO:003…	.	.	.
TR29076|c0_g1	TR29076|c0_g1_i1	NEDD4_MOUSE^NEDD4_MOUSE^Q:35-226,H:27-83^37.5%ID^E:6e-06^RecName: Full=E3 ubiquitin-protein ligase NEDD4;^Eukaryota; Metazoa; Chordata; Craniata; Vertebrata; Euteleostomi; Mammalia; Eutheria; Euarchontoglires; Glires; Rodentia; Sciurognathi; Muroidea; Muridae; Murinae; Mus; Mus	.	.	.	.	.	.	.	COG5021^ubiquitin protein ligase	KEGG:mmu:17999`KO:K10591	GO:0005938^cellular_component^cell cortex`GO:0000785^cellular_component^chromatin`GO:0005737^cellular_component^cytoplasm`GO:0005829^cellular_component^cytosol`GO:0070062^cellular_component^extracellular exosome`GO:0005794^cellular_component^Golgi apparatus`GO:0016020^cellular_component^membrane`GO:0045121^cellular_component^membrane raft`GO:0005902^cellular_component^microvillus`GO:0048471^cellu…	.	.	.
TR29208|c0_g1	TR29208|c0_g1_i1	NBN_RAT^NBN_RAT^Q:334-2,H:481-591^68.47%ID^E:6e-35^RecName: Full=Nibrin;^Eukaryota; Metazoa; Chordata; Craniata; Vertebrata; Euteleostomi; Mammalia; Eutheria; Euarchontoglires; Glires; Rodentia; Sciurognathi; Muroidea; Muridae; Murinae; Rattus	.	TR29208|c0_g1_i1|m.452	334-2[-]	.	.	.	.	.	.	.	.	.	.
TR29208|c0_g2	TR29208|c0_g2_i1	NBN_RAT^NBN_RAT^Q:333-118,H:481-552^66.67%ID^E:4e-27^RecName: Full=Nibrin;^Eukaryota; Metazoa; Chordata; Craniata; Vertebrata; Euteleostomi; Mammalia; Eutheria; Euarchontoglires; Glires; Rodentia; Sciurognathi; Muroidea; Muridae; Murinae; Rattus`NBN_RAT^NBN_RAT^Q:136-2,H:547-591^68.89%ID^E:4e-27^RecName: Full=Nibrin;^Eukaryota; Metazoa; Chordata; Craniata; Vertebrata; Euteleostomi; Mammalia; Euth…	.	.	.	.	.	.	.	ENOG410Y1R8^Component of the MRE11-RAD50-NBN (MRN complex) which plays a critical role in the cellular response to DNA damage and the maintenance of chromosome integrity. The complex is involved in double-strand break (DSB) repair, DNA recombination, maintenance of telomere integrity, cell cycle checkpoint control and meiosis. The complex possesses single-strand endonuclease activity and double-s…	KEGG:rno:85482`KO:K10867	GO:0000781^cellular_component^chromosome, telomeric region`GO:0030870^cellular_component^Mre11 complex`GO:0042405^cellular_component^nuclear inclusion body`GO:0016605^cellular_component^PML body`GO:0047485^molecular_function^protein N-terminus binding`GO:0008134^molecular_function^transcription factor binding`GO:0001832^biological_process^blastocyst growth`GO:0006302^biological_process^double-str…	.	.	.
TR29223|c0_g1	TR29223|c0_g1_i1	NEDD4_MOUSE^NEDD4_MOUSE^Q:11-124,H:34-71^55.26%ID^E:2e-07^RecName: Full=E3 ubiquitin-protein ligase NEDD4;^Eukaryota; Metazoa; Chordata; Craniata; Vertebrata; Euteleostomi; Mammalia; Eutheria; Euarchontoglires; Glires; Rodentia; Sciurognathi; Muroidea; Muridae; Murinae; Mus; Mus	.	.	.	.	.	.	.	COG5021^ubiquitin protein ligase	KEGG:mmu:17999`KO:K10591	GO:0005938^cellular_component^cell cortex`GO:0000785^cellular_component^chromatin`GO:0005737^cellular_component^cytoplasm`GO:0005829^cellular_component^cytosol`GO:0070062^cellular_component^extracellular exosome`GO:0005794^cellular_component^Golgi apparatus`GO:0016020^cellular_component^membrane`GO:0045121^cellular_component^membrane raft`GO:0005902^cellular_component^microvillus`GO:0048471^cellu…	.	.	.
TR29480|c0_g1	TR29480|c0_g1_i1	CO8A1_MOUSE^CO8A1_MOUSE^Q:81-263,H:17-77^90.16%ID^E:1e-10^RecName: Full=Collagen alpha-1(VIII) chain;^Eukaryota; Metazoa; Chordata; Craniata; Vertebrata; Euteleostomi; Mammalia; Eutheria; Euarchontoglires; Glires; Rodentia; Sciurognathi; Muroidea; Muridae; Murinae; Mus; Mus	.	.	.	.	.	.	.	ENOG410Y928^collagen, type VIII, alpha 1	KEGG:mmu:12837	GO:0005604^cellular_component^basement membrane`GO:0005581^cellular_component^collagen trimer`GO:0070062^cellular_component^extracellular exosome`GO:0043231^cellular_component^intracellular membrane-bounded organelle`GO:0001525^biological_process^angiogenesis`GO:0048593^biological_process^camera-type eye morphogenesis`GO:0007155^biological_process^cell adhesion`GO:0035987^biological_process^endod…	.	.	.
TR29559|c0_g1	TR29559|c0_g1_i1	LORF2_MOUSE^LORF2_MOUSE^Q:79-2,H:1207-1232^76.92%ID^E:3e-08^RecName: Full=LINE-1 retrotransposable element ORF2 protein;^Eukaryota; Metazoa; Chordata; Craniata; Vertebrata; Euteleostomi; Mammalia; Eutheria; Euarchontoglires; Glires; Rodentia; Sciurognathi; Muroidea; Muridae; Murinae; Mus; Mus	.	TR29559|c0_g1_i1|m.454	319-2[-]	.	.	.	.	.	.	.	.	.	.
TR29756|c0_g1	TR29756|c0_g1_i1	DYST_MOUSE^DYST_MOUSE^Q:3-74,H:6168-6191^100%ID^E:4e-07^RecName: Full=Dystonin;^Eukaryota; Metazoa; Chordata; Craniata; Vertebrata; Euteleostomi; Mammalia; Eutheria; Euarchontoglires; Glires; Rodentia; Sciurognathi; Muroidea; Muridae; Murinae; Mus; Mus	.	.	.	.	.	.	.	COG5069^Microtubule associated monoxygenase, calponin and LIM domain containing	.	GO:0015629^cellular_component^actin cytoskeleton`GO:0030424^cellular_component^axon`GO:0005938^cellular_component^cell cortex`GO:0005737^cellular_component^cytoplasm`GO:0016023^cellular_component^cytoplasmic, membrane-bounded vesicle`GO:0009898^cellular_component^cytoplasmic side of plasma membrane`GO:0005789^cellular_component^endoplasmic reticulum membrane`GO:0005925^cellular_component^focal ad…	.	.	.
TR29816|c0_g1	TR29816|c0_g1_i1	CYYR1_MOUSE^CYYR1_MOUSE^Q:136-222,H:93-120^89.66%ID^E:3e-09^RecName: Full=Cysteine and tyrosine-rich protein 1;^Eukaryota; Metazoa; Chordata; Craniata; Vertebrata; Euteleostomi; Mammalia; Eutheria; Euarchontoglires; Glires; Rodentia; Sciurognathi; Muroidea; Muridae; Murinae; Mus; Mus	.	.	.	.	.	.	.	ENOG4111TRP^cysteine tyrosine-rich 1	KEGG:mmu:224405	GO:0016021^cellular_component^integral component of membrane	.	.	.
TR29976|c0_g1	TR29976|c0_g1_i1	NEDD4_MOUSE^NEDD4_MOUSE^Q:159-31,H:28-70^55.81%ID^E:4e-09^RecName: Full=E3 ubiquitin-protein ligase NEDD4;^Eukaryota; Metazoa; Chordata; Craniata; Vertebrata; Euteleostomi; Mammalia; Eutheria; Euarchontoglires; Glires; Rodentia; Sciurognathi; Muroidea; Muridae; Murinae; Mus; Mus	.	.	.	.	.	.	.	COG5021^ubiquitin protein ligase	KEGG:mmu:17999`KO:K10591	GO:0005938^cellular_component^cell cortex`GO:0000785^cellular_component^chromatin`GO:0005737^cellular_component^cytoplasm`GO:0005829^cellular_component^cytosol`GO:0070062^cellular_component^extracellular exosome`GO:0005794^cellular_component^Golgi apparatus`GO:0016020^cellular_component^membrane`GO:0045121^cellular_component^membrane raft`GO:0005902^cellular_component^microvillus`GO:0048471^cellu…	.	.	.
TR30259|c0_g1	TR30259|c0_g1_i1	PSF1_MOUSE^PSF1_MOUSE^Q:135-722,H:1-196^97.96%ID^E:6e-141^RecName: Full=DNA replication complex GINS protein PSF1;^Eukaryota; Metazoa; Chordata; Craniata; Vertebrata; Euteleostomi; Mammalia; Eutheria; Euarchontoglires; Glires; Rodentia; Sciurognathi; Muroidea; Muridae; Murinae; Mus; Mus	.	TR30259|c0_g1_i1|m.459	3-725[+]	.	.	.	.	.	.	.	.	.	.
TR30259|c0_g1	TR30259|c0_g1_i1	PSF1_MOUSE^PSF1_MOUSE^Q:135-722,H:1-196^97.96%ID^E:6e-141^RecName: Full=DNA replication complex GINS protein PSF1;^Eukaryota; Metazoa; Chordata; Craniata; Vertebrata; Euteleostomi; Mammalia; Eutheria; Euarchontoglires; Glires; Rodentia; Sciurognathi; Muroidea; Muridae; Murinae; Mus; Mus	.	TR30259|c0_g1_i1|m.460	319-2[-]	.	.	.	.	.	.	.	.	.	.
TR30259|c0_g2	TR30259|c0_g2_i1	PSF1_MOUSE^PSF1_MOUSE^Q:135-527,H:1-131^94.66%ID^E:5e-87^RecName: Full=DNA replication complex GINS protein PSF1;^Eukaryota; Metazoa; Chordata; Craniata; Vertebrata; Euteleostomi; Mammalia; Eutheria; Euarchontoglires; Glires; Rodentia; Sciurognathi; Muroidea; Muridae; Murinae; Mus; Mus	.	TR30259|c0_g2_i1|m.461	3-527[+]	.	.	.	.	.	.	.	.	.	.
TR30259|c0_g2	TR30259|c0_g2_i1	PSF1_MOUSE^PSF1_MOUSE^Q:135-527,H:1-131^94.66%ID^E:5e-87^RecName: Full=DNA replication complex GINS protein PSF1;^Eukaryota; Metazoa; Chordata; Craniata; Vertebrata; Euteleostomi; Mammalia; Eutheria; Euarchontoglires; Glires; Rodentia; Sciurognathi; Muroidea; Muridae; Murinae; Mus; Mus	.	TR30259|c0_g2_i1|m.462	319-2[-]	.	.	.	.	.	.	.	.	.	.
TR30288|c1_g1	TR30288|c1_g1_i1	ANDR_RAT^ANDR_RAT^Q:182-415,H:1-76^84.62%ID^E:2e-29^RecName: Full=Androgen receptor;^Eukaryota; Metazoa; Chordata; Craniata; Vertebrata; Euteleostomi; Mammalia; Eutheria; Euarchontoglires; Glires; Rodentia; Sciurognathi; Muroidea; Muridae; Murinae; Rattus	.	.	.	.	.	.	.	ENOG410XRZC^receptor	KEGG:rno:24208`KO:K08557	GO:0030424^cellular_component^axon`GO:0005737^cellular_component^cytoplasm`GO:0030425^cellular_component^dendrite`GO:0000790^cellular_component^nuclear chromatin`GO:0005634^cellular_component^nucleus`GO:0005497^molecular_function^androgen binding`GO:0004882^molecular_function^androgen receptor activity`GO:0050681^molecular_function^androgen receptor binding`GO:0008013^molecular_function^beta-cate…	.	.	.
TR30302|c0_g1	TR30302|c0_g1_i1	PGRP3_MOUSE^PGRP3_MOUSE^Q:2-334,H:83-192^84.68%ID^E:7e-64^RecName: Full=Peptidoglycan recognition protein 3;^Eukaryota; Metazoa; Chordata; Craniata; Vertebrata; Euteleostomi; Mammalia; Eutheria; Euarchontoglires; Glires; Rodentia; Sciurognathi; Muroidea; Muridae; Murinae; Mus; Mus`PGRP3_MOUSE^PGRP3_MOUSE^Q:14-241,H:243-318^48.68%ID^E:8e-21^RecName: Full=Peptidoglycan recognition protein 3;^Eukary…	.	TR30302|c0_g1_i1|m.464	2-337[+]	.	.	.	.	.	.	.	.	.	.
TR30321|c0_g2	TR30321|c0_g2_i1	NEDD4_MOUSE^NEDD4_MOUSE^Q:3-110,H:36-71^58.33%ID^E:6e-07^RecName: Full=E3 ubiquitin-protein ligase NEDD4;^Eukaryota; Metazoa; Chordata; Craniata; Vertebrata; Euteleostomi; Mammalia; Eutheria; Euarchontoglires; Glires; Rodentia; Sciurognathi; Muroidea; Muridae; Murinae; Mus; Mus	.	.	.	.	.	.	.	COG5021^ubiquitin protein ligase	KEGG:mmu:17999`KO:K10591	GO:0005938^cellular_component^cell cortex`GO:0000785^cellular_component^chromatin`GO:0005737^cellular_component^cytoplasm`GO:0005829^cellular_component^cytosol`GO:0070062^cellular_component^extracellular exosome`GO:0005794^cellular_component^Golgi apparatus`GO:0016020^cellular_component^membrane`GO:0045121^cellular_component^membrane raft`GO:0005902^cellular_component^microvillus`GO:0048471^cellu…	.	.	.
TR30322|c0_g1	TR30322|c0_g1_i1	SOX15_MOUSE^SOX15_MOUSE^Q:76-336,H:1-87^87.36%ID^E:1e-38^RecName: Full=Protein SOX-15;^Eukaryota; Metazoa; Chordata; Craniata; Vertebrata; Euteleostomi; Mammalia; Eutheria; Euarchontoglires; Glires; Rodentia; Sciurognathi; Muroidea; Muridae; Murinae; Mus; Mus	.	TR30322|c0_g1_i1|m.465	1-336[+]	.	.	.	.	.	.	.	.	.	.
TR30322|c0_g1	TR30322|c0_g1_i1	SOX15_MOUSE^SOX15_MOUSE^Q:76-336,H:1-87^87.36%ID^E:1e-38^RecName: Full=Protein SOX-15;^Eukaryota; Metazoa; Chordata; Craniata; Vertebrata; Euteleostomi; Mammalia; Eutheria; Euarchontoglires; Glires; Rodentia; Sciurognathi; Muroidea; Muridae; Murinae; Mus; Mus	.	TR30322|c0_g1_i1|m.466	3-302[+]	.	.	.	.	.	.	.	.	.	.
TR30398|c1_g1	TR30398|c1_g1_i1	KCNH2_MOUSE^KCNH2_MOUSE^Q:3-296,H:266-363^100%ID^E:1e-57^RecName: Full=Potassium voltage-gated channel subfamily H member 2;^Eukaryota; Metazoa; Chordata; Craniata; Vertebrata; Euteleostomi; Mammalia; Eutheria; Euarchontoglires; Glires; Rodentia; Sciurognathi; Muroidea; Muridae; Murinae; Mus; Mus	.	.	.	.	.	.	.	ENOG410XPSE^Potassium voltage-gated channel, subfamily H (Eag-related), member	KEGG:mmu:16511`KO:K04905	GO:0009986^cellular_component^cell surface`GO:0005737^cellular_component^cytoplasm`GO:0005635^cellular_component^nuclear envelope`GO:0048471^cellular_component^perinuclear region of cytoplasm`GO:0005886^cellular_component^plasma membrane`GO:0008076^cellular_component^voltage-gated potassium channel complex`GO:0055131^molecular_function^C3HC4-type RING finger domain binding`GO:0005251^molecular_fu…	.	.	.
TR30515|c0_g1	TR30515|c0_g1_i1	LORF2_MOUSE^LORF2_MOUSE^Q:125-235,H:21-57^64.86%ID^E:1e-09^RecName: Full=LINE-1 retrotransposable element ORF2 protein;^Eukaryota; Metazoa; Chordata; Craniata; Vertebrata; Euteleostomi; Mammalia; Eutheria; Euarchontoglires; Glires; Rodentia; Sciurognathi; Muroidea; Muridae; Murinae; Mus; Mus`LORF2_MOUSE^LORF2_MOUSE^Q:75-125,H:4-20^70.59%ID^E:1e-09^RecName: Full=LINE-1 retrotransposable element OR…	.	.	.	.	.	.	.	ENOG41120A8^NA	.	GO:0004519^molecular_function^endonuclease activity`GO:0046872^molecular_function^metal ion binding`GO:0003964^molecular_function^RNA-directed DNA polymerase activity`GO:0006310^biological_process^DNA recombination	.	.	.
TR30688|c0_g1	TR30688|c0_g1_i1	NR2C2_RAT^NR2C2_RAT^Q:280-131,H:186-235^96%ID^E:3e-25^RecName: Full=Nuclear receptor subfamily 2 group C member 2;^Eukaryota; Metazoa; Chordata; Craniata; Vertebrata; Euteleostomi; Mammalia; Eutheria; Euarchontoglires; Glires; Rodentia; Sciurognathi; Muroidea; Muridae; Murinae; Rattus`NR2C2_RAT^NR2C2_RAT^Q:92-3,H:1-30^96.67%ID^E:3e-09^RecName: Full=Nuclear receptor subfamily 2 group C member 2;^E…	.	TR30688|c0_g1_i1|m.471	2-310[+]	.	.	.	.	.	.	.	.	.	.
TR30689|c0_g1	TR30689|c0_g1_i1	AMPO_RAT^AMPO_RAT^Q:5-76,H:495-518^91.67%ID^E:3e-07^RecName: Full=Aminopeptidase O;^Eukaryota; Metazoa; Chordata; Craniata; Vertebrata; Euteleostomi; Mammalia; Eutheria; Euarchontoglires; Glires; Rodentia; Sciurognathi; Muroidea; Muridae; Murinae; Rattus	.	.	.	.	.	.	.	COG0308^aminopeptidase	KEGG:rno:290963`KO:K09606	GO:0005737^cellular_component^cytoplasm`GO:0005730^cellular_component^nucleolus`GO:0005886^cellular_component^plasma membrane`GO:0004177^molecular_function^aminopeptidase activity`GO:0070006^molecular_function^metalloaminopeptidase activity`GO:0008237^molecular_function^metallopeptidase activity`GO:0042277^molecular_function^peptide binding`GO:0008270^molecular_function^zinc ion binding`GO:001937…	.	.	.
TR30888|c0_g1	TR30888|c0_g1_i1	ERI3_MOUSE^ERI3_MOUSE^Q:261-178,H:310-337^96.43%ID^E:8e-12^RecName: Full=ERI1 exoribonuclease 3;^Eukaryota; Metazoa; Chordata; Craniata; Vertebrata; Euteleostomi; Mammalia; Eutheria; Euarchontoglires; Glires; Rodentia; Sciurognathi; Muroidea; Muridae; Murinae; Mus; Mus	.	.	.	.	.	.	.	COG5018^ERI1 exoribonuclease family member	KEGG:mmu:140546`KO:K18418	GO:0005886^cellular_component^plasma membrane`GO:0004527^molecular_function^exonuclease activity`GO:0046872^molecular_function^metal ion binding`GO:0044822^molecular_function^poly(A) RNA binding`GO:0006259^biological_process^DNA metabolic process	.	.	.
TR30927|c0_g1	TR30927|c0_g1_i1	BSN_RAT^BSN_RAT^Q:3-305,H:1990-2090^96.04%ID^E:2e-60^RecName: Full=Protein bassoon;^Eukaryota; Metazoa; Chordata; Craniata; Vertebrata; Euteleostomi; Mammalia; Eutheria; Euarchontoglires; Glires; Rodentia; Sciurognathi; Muroidea; Muridae; Murinae; Rattus	.	TR30927|c0_g1_i1|m.475	3-305[+]	.	.	.	.	.	.	.	.	.	.
TR31262|c0_g1	TR31262|c0_g1_i1	HMCN1_HUMAN^HMCN1_HUMAN^Q:13-96,H:86-113^89.29%ID^E:5e-08^RecName: Full=Hemicentin-1;^Eukaryota; Metazoa; Chordata; Craniata; Vertebrata; Euteleostomi; Mammalia; Eutheria; Euarchontoglires; Primates; Haplorrhini; Catarrhini; Hominidae; Homo	.	.	.	.	.	.	.	ENOG410ZN3C^von Willebrand factor A domain containing 7	KEGG:hsa:83872`KO:K17341	GO:0005604^cellular_component^basement membrane`GO:0005938^cellular_component^cell cortex`GO:0030054^cellular_component^cell junction`GO:0070062^cellular_component^extracellular exosome`GO:0005509^molecular_function^calcium ion binding`GO:0050896^biological_process^response to stimulus`GO:0007601^biological_process^visual perception	.	.	.
TR31293|c0_g1	TR31293|c0_g1_i1	ARI2_MOUSE^ARI2_MOUSE^Q:270-1,H:96-185^96.67%ID^E:1e-56^RecName: Full=E3 ubiquitin-protein ligase ARIH2;^Eukaryota; Metazoa; Chordata; Craniata; Vertebrata; Euteleostomi; Mammalia; Eutheria; Euarchontoglires; Glires; Rodentia; Sciurognathi; Muroidea; Muridae; Murinae; Mus; Mus	.	.	.	.	.	.	.	ENOG410XP9Y^RING finger) protein	KEGG:mmu:23807`KO:K11969	GO:0005737^cellular_component^cytoplasm`GO:0005634^cellular_component^nucleus`GO:0000151^cellular_component^ubiquitin ligase complex`GO:0016874^molecular_function^ligase activity`GO:0003676^molecular_function^nucleic acid binding`GO:0031624^molecular_function^ubiquitin conjugating enzyme binding`GO:0061630^molecular_function^ubiquitin protein ligase activity`GO:0004842^molecular_function^ubiquiti…	.	.	.
TR31402|c0_g1	TR31402|c0_g1_i1	PSD1_RAT^PSD1_RAT^Q:202-2,H:562-628^83.58%ID^E:1e-27^RecName: Full=PH and SEC7 domain-containing protein 1;^Eukaryota; Metazoa; Chordata; Craniata; Vertebrata; Euteleostomi; Mammalia; Eutheria; Euarchontoglires; Glires; Rodentia; Sciurognathi; Muroidea; Muridae; Murinae; Rattus	.	TR31402|c0_g1_i1|m.479	322-2[-]	.	.	.	.	.	.	.	.	.	.
TR31446|c0_g1	TR31446|c0_g1_i1	ENV_WMSV^ENV_WMSV^Q:12-98,H:2-30^58.62%ID^E:2e-10^RecName: Full=Envelope glycoprotein;^Viruses; Retro-transcribing viruses; Retroviridae; Orthoretrovirinae; Gammaretrovirus`ENV_WMSV^ENV_WMSV^Q:121-225,H:41-75^40%ID^E:2e-10^RecName: Full=Envelope glycoprotein;^Viruses; Retro-transcribing viruses; Retroviridae; Orthoretrovirinae; Gammaretrovirus	.	.	.	.	.	.	.	.	KEGG:vg:9538323	GO:0020002^cellular_component^host cell plasma membrane`GO:0016021^cellular_component^integral component of membrane`GO:0019031^cellular_component^viral envelope`GO:0055036^cellular_component^virion membrane`GO:0019064^biological_process^fusion of virus membrane with host plasma membrane`GO:0019062^biological_process^virion attachment to host cell	.	.	.
TR31456|c0_g1	TR31456|c0_g1_i1	LORF2_MOUSE^LORF2_MOUSE^Q:121-5,H:656-697^78.57%ID^E:2e-12^RecName: Full=LINE-1 retrotransposable element ORF2 protein;^Eukaryota; Metazoa; Chordata; Craniata; Vertebrata; Euteleostomi; Mammalia; Eutheria; Euarchontoglires; Glires; Rodentia; Sciurognathi; Muroidea; Muridae; Murinae; Mus; Mus	.	.	.	.	.	.	.	ENOG41120A8^NA	.	GO:0004519^molecular_function^endonuclease activity`GO:0046872^molecular_function^metal ion binding`GO:0003964^molecular_function^RNA-directed DNA polymerase activity`GO:0006310^biological_process^DNA recombination	.	.	.
TR31463|c0_g1	TR31463|c0_g1_i1	NEDD4_RAT^NEDD4_RAT^Q:1-84,H:31-58^60.71%ID^E:4e-06^RecName: Full=E3 ubiquitin-protein ligase NEDD4;^Eukaryota; Metazoa; Chordata; Craniata; Vertebrata; Euteleostomi; Mammalia; Eutheria; Euarchontoglires; Glires; Rodentia; Sciurognathi; Muroidea; Muridae; Murinae; Rattus	.	.	.	.	.	.	.	COG5021^ubiquitin protein ligase	KEGG:rno:25489`KO:K10591	GO:0005737^cellular_component^cytoplasm`GO:0045121^cellular_component^membrane raft`GO:0005902^cellular_component^microvillus`GO:0005886^cellular_component^plasma membrane`GO:0016874^molecular_function^ligase activity`GO:0008022^molecular_function^protein C-terminus binding`GO:0004842^molecular_function^ubiquitin-protein transferase activity`GO:0006955^biological_process^immune response`GO:003094…	.	.	.
TR31463|c0_g2	TR31463|c0_g2_i1	NEDD4_RAT^NEDD4_RAT^Q:1-84,H:31-58^60.71%ID^E:4e-06^RecName: Full=E3 ubiquitin-protein ligase NEDD4;^Eukaryota; Metazoa; Chordata; Craniata; Vertebrata; Euteleostomi; Mammalia; Eutheria; Euarchontoglires; Glires; Rodentia; Sciurognathi; Muroidea; Muridae; Murinae; Rattus	.	.	.	.	.	.	.	COG5021^ubiquitin protein ligase	KEGG:rno:25489`KO:K10591	GO:0005737^cellular_component^cytoplasm`GO:0045121^cellular_component^membrane raft`GO:0005902^cellular_component^microvillus`GO:0005886^cellular_component^plasma membrane`GO:0016874^molecular_function^ligase activity`GO:0008022^molecular_function^protein C-terminus binding`GO:0004842^molecular_function^ubiquitin-protein transferase activity`GO:0006955^biological_process^immune response`GO:003094…	.	.	.
TR31500|c0_g1	TR31500|c0_g1_i1	GLIS2_HUMAN^GLIS2_HUMAN^Q:296-84,H:190-260^91.55%ID^E:1e-42^RecName: Full=Zinc finger protein GLIS2;^Eukaryota; Metazoa; Chordata; Craniata; Vertebrata; Euteleostomi; Mammalia; Eutheria; Euarchontoglires; Primates; Haplorrhini; Catarrhini; Hominidae; Homo	.	.	.	.	.	.	.	COG5048^Zinc finger protein	KEGG:hsa:84662`KO:K09233	GO:0005737^cellular_component^cytoplasm`GO:0016607^cellular_component^nuclear speck`GO:0005634^cellular_component^nucleus`GO:0046872^molecular_function^metal ion binding`GO:0044212^molecular_function^transcription regulatory region DNA binding`GO:0001077^molecular_function^transcriptional activator activity, RNA polymerase II core promoter proximal region sequence-specific binding`GO:0030154^biol…	.	.	.
TR31500|c0_g2	TR31500|c0_g2_i1	GLIS2_MOUSE^GLIS2_MOUSE^Q:291-79,H:190-260^94.37%ID^E:3e-42^RecName: Full=Zinc finger protein GLIS2;^Eukaryota; Metazoa; Chordata; Craniata; Vertebrata; Euteleostomi; Mammalia; Eutheria; Euarchontoglires; Glires; Rodentia; Sciurognathi; Muroidea; Muridae; Murinae; Mus; Mus	.	.	.	.	.	.	.	COG5048^Zinc finger protein	KEGG:mmu:83396`KO:K09233	GO:0005737^cellular_component^cytoplasm`GO:0016607^cellular_component^nuclear speck`GO:0005634^cellular_component^nucleus`GO:0005667^cellular_component^transcription factor complex`GO:0003677^molecular_function^DNA binding`GO:0046872^molecular_function^metal ion binding`GO:0003700^molecular_function^transcription factor activity, sequence-specific DNA binding`GO:0044212^molecular_function^transcr…	.	.	.
TR31523|c0_g1	TR31523|c0_g1_i1	K1109_MOUSE^K1109_MOUSE^Q:2-85,H:3103-3130^100%ID^E:1e-09^RecName: Full=Uncharacterized protein KIAA1109;^Eukaryota; Metazoa; Chordata; Craniata; Vertebrata; Euteleostomi; Mammalia; Eutheria; Euarchontoglires; Glires; Rodentia; Sciurognathi; Muroidea; Muridae; Murinae; Mus; Mus	.	.	.	.	.	.	.	ENOG410XT7P^kiaa1109	KEGG:mmu:229227	GO:0016021^cellular_component^integral component of membrane`GO:0005634^cellular_component^nucleus`GO:0060612^biological_process^adipose tissue development`GO:0045444^biological_process^fat cell differentiation`GO:0006629^biological_process^lipid metabolic process`GO:0019915^biological_process^lipid storage`GO:0051647^biological_process^nucleus localization`GO:0001558^biological_process^regulatio…	.	.	.
TR31583|c0_g1	TR31583|c0_g1_i1	LRIG1_MOUSE^LRIG1_MOUSE^Q:228-1,H:365-440^90.79%ID^E:7e-29^RecName: Full=Leucine-rich repeats and immunoglobulin-like domains protein 1;^Eukaryota; Metazoa; Chordata; Craniata; Vertebrata; Euteleostomi; Mammalia; Eutheria; Euarchontoglires; Glires; Rodentia; Sciurognathi; Muroidea; Muridae; Murinae; Mus; Mus	.	.	.	.	.	.	.	COG4886^leucine Rich Repeat	KEGG:mmu:16206	GO:0016021^cellular_component^integral component of membrane`GO:0060384^biological_process^innervation`GO:0032474^biological_process^otolith morphogenesis`GO:0007605^biological_process^sensory perception of sound	.	.	.
TR31589|c0_g1	TR31589|c0_g1_i1	ARVC_MOUSE^ARVC_MOUSE^Q:252-124,H:655-697^100%ID^E:1e-20^RecName: Full=Armadillo repeat protein deleted in velo-cardio-facial syndrome homolog;^Eukaryota; Metazoa; Chordata; Craniata; Vertebrata; Euteleostomi; Mammalia; Eutheria; Euarchontoglires; Glires; Rodentia; Sciurognathi; Muroidea; Muridae; Murinae; Mus; Mus	.	.	.	.	.	.	.	ENOG410Y21Q^Plakophilin	KEGG:mmu:11877	GO:0030054^cellular_component^cell junction`GO:0005737^cellular_component^cytoplasm`GO:0005654^cellular_component^nucleoplasm`GO:0005634^cellular_component^nucleus`GO:0005886^cellular_component^plasma membrane`GO:0016339^biological_process^calcium-dependent cell-cell adhesion via plasma membrane cell adhesion molecules`GO:0007275^biological_process^multicellular organism development`GO:0016337^bi…	.	.	.
TR31639|c0_g1	TR31639|c0_g1_i1	INCA1_MOUSE^INCA1_MOUSE^Q:38-370,H:121-231^59.46%ID^E:9e-39^RecName: Full=Protein INCA1;^Eukaryota; Metazoa; Chordata; Craniata; Vertebrata; Euteleostomi; Mammalia; Eutheria; Euarchontoglires; Glires; Rodentia; Sciurognathi; Muroidea; Muridae; Murinae; Mus; Mus	.	.	.	.	.	.	.	ENOG4111D98^Inhibitor of CDK, cyclin A1 interacting protein 1	KEGG:mmu:103844	GO:0005737^cellular_component^cytoplasm`GO:0005634^cellular_component^nucleus`GO:0030332^molecular_function^cyclin binding`GO:0004861^molecular_function^cyclin-dependent protein serine/threonine kinase inhibitor activity`GO:0008285^biological_process^negative regulation of cell proliferation`GO:0045736^biological_process^negative regulation of cyclin-dependent protein serine/threonine kinase acti…	.	.	.
TR31639|c0_g2	TR31639|c0_g2_i1	INCA1_MOUSE^INCA1_MOUSE^Q:49-624,H:40-231^75.52%ID^E:5e-85^RecName: Full=Protein INCA1;^Eukaryota; Metazoa; Chordata; Craniata; Vertebrata; Euteleostomi; Mammalia; Eutheria; Euarchontoglires; Glires; Rodentia; Sciurognathi; Muroidea; Muridae; Murinae; Mus; Mus	.	TR31639|c0_g2_i1|m.485	1-627[+]	.	.	.	.	.	.	.	.	.	.
TR31683|c0_g1	TR31683|c0_g1_i1	GPER1_MOUSE^GPER1_MOUSE^Q:3-425,H:200-340^96.45%ID^E:1e-83^RecName: Full=G-protein coupled estrogen receptor 1;^Eukaryota; Metazoa; Chordata; Craniata; Vertebrata; Euteleostomi; Mammalia; Eutheria; Euarchontoglires; Glires; Rodentia; Sciurognathi; Muroidea; Muridae; Murinae; Mus; Mus	.	TR31683|c0_g1_i1|m.486	2-424[+]	.	.	.	.	.	.	.	.	.	.
TR31683|c0_g1	TR31683|c0_g1_i1	GPER1_MOUSE^GPER1_MOUSE^Q:3-425,H:200-340^96.45%ID^E:1e-83^RecName: Full=G-protein coupled estrogen receptor 1;^Eukaryota; Metazoa; Chordata; Craniata; Vertebrata; Euteleostomi; Mammalia; Eutheria; Euarchontoglires; Glires; Rodentia; Sciurognathi; Muroidea; Muridae; Murinae; Mus; Mus	.	TR31683|c0_g1_i1|m.487	3-425[+]	.	.	.	.	.	.	.	.	.	.
TR31683|c0_g2	TR31683|c0_g2_i1	GPER1_MOUSE^GPER1_MOUSE^Q:3-506,H:200-367^98.21%ID^E:3e-106^RecName: Full=G-protein coupled estrogen receptor 1;^Eukaryota; Metazoa; Chordata; Craniata; Vertebrata; Euteleostomi; Mammalia; Eutheria; Euarchontoglires; Glires; Rodentia; Sciurognathi; Muroidea; Muridae; Murinae; Mus; Mus	.	TR31683|c0_g2_i1|m.488	2-505[+]	.	.	.	.	.	.	.	.	.	.
TR31683|c0_g2	TR31683|c0_g2_i1	GPER1_MOUSE^GPER1_MOUSE^Q:3-506,H:200-367^98.21%ID^E:3e-106^RecName: Full=G-protein coupled estrogen receptor 1;^Eukaryota; Metazoa; Chordata; Craniata; Vertebrata; Euteleostomi; Mammalia; Eutheria; Euarchontoglires; Glires; Rodentia; Sciurognathi; Muroidea; Muridae; Murinae; Mus; Mus	.	TR31683|c0_g2_i1|m.489	3-506[+]	.	.	.	.	.	.	.	.	.	.
TR31744|c0_g1	TR31744|c0_g1_i1	FV1_MOUSE^FV1_MOUSE^Q:550-182,H:279-411^31.34%ID^E:9e-11^RecName: Full=Friend virus susceptibility protein 1;^Eukaryota; Metazoa; Chordata; Craniata; Vertebrata; Euteleostomi; Mammalia; Eutheria; Euarchontoglires; Glires; Rodentia; Sciurognathi; Muroidea; Muridae; Murinae; Mus; Mus	.	TR31744|c0_g1_i1|m.490	550-239[-]	.	.	.	.	.	.	.	.	.	.
TR31756|c0_g1	TR31756|c0_g1_i1	LRCH1_HUMAN^LRCH1_HUMAN^Q:108-311,H:661-728^91.18%ID^E:1e-34^RecName: Full=Leucine-rich repeat and calponin homology domain-containing protein 1;^Eukaryota; Metazoa; Chordata; Craniata; Vertebrata; Euteleostomi; Mammalia; Eutheria; Euarchontoglires; Primates; Haplorrhini; Catarrhini; Hominidae; Homo	.	TR31756|c0_g1_i1|m.491	323-9[-]	.	.	.	.	.	.	.	.	.	.
TR31823|c0_g1	TR31823|c0_g1_i1	NEDD4_MOUSE^NEDD4_MOUSE^Q:30-119,H:39-68^63.33%ID^E:9e-08^RecName: Full=E3 ubiquitin-protein ligase NEDD4;^Eukaryota; Metazoa; Chordata; Craniata; Vertebrata; Euteleostomi; Mammalia; Eutheria; Euarchontoglires; Glires; Rodentia; Sciurognathi; Muroidea; Muridae; Murinae; Mus; Mus	.	.	.	.	.	.	.	COG5021^ubiquitin protein ligase	KEGG:mmu:17999`KO:K10591	GO:0005938^cellular_component^cell cortex`GO:0000785^cellular_component^chromatin`GO:0005737^cellular_component^cytoplasm`GO:0005829^cellular_component^cytosol`GO:0070062^cellular_component^extracellular exosome`GO:0005794^cellular_component^Golgi apparatus`GO:0016020^cellular_component^membrane`GO:0045121^cellular_component^membrane raft`GO:0005902^cellular_component^microvillus`GO:0048471^cellu…	.	.	.
TR31866|c0_g1	TR31866|c0_g1_i1	IGEB_MOUSE^IGEB_MOUSE^Q:134-463,H:204-313^75.45%ID^E:6e-42^RecName: Full=IgE-binding protein;^Eukaryota; Metazoa; Chordata; Craniata; Vertebrata; Euteleostomi; Mammalia; Eutheria; Euarchontoglires; Glires; Rodentia; Sciurognathi; Muroidea; Muridae; Murinae; Mus; Mus	.	TR31866|c0_g1_i1|m.492	116-466[+]	.	.	.	.	.	.	.	.	.	.
TR31875|c0_g1	TR31875|c0_g1_i1	MYCB2_HUMAN^MYCB2_HUMAN^Q:2-88,H:2240-2268^100%ID^E:4e-13^RecName: Full=E3 ubiquitin-protein ligase MYCBP2;^Eukaryota; Metazoa; Chordata; Craniata; Vertebrata; Euteleostomi; Mammalia; Eutheria; Euarchontoglires; Primates; Haplorrhini; Catarrhini; Hominidae; Homo	.	.	.	.	.	.	.	ENOG410XP1T^MYC binding protein 2, E3 ubiquitin protein ligase	KEGG:hsa:23077`KO:K10693	GO:0030424^cellular_component^axon`GO:0016020^cellular_component^membrane`GO:0015630^cellular_component^microtubule cytoskeleton`GO:0005634^cellular_component^nucleus`GO:0016874^molecular_function^ligase activity`GO:0008270^molecular_function^zinc ion binding`GO:0021785^biological_process^branchiomotor neuron axon guidance`GO:0021952^biological_process^central nervous system projection neuron axo…	.	.	.
TR31882|c0_g1	TR31882|c0_g1_i1	CFA58_MOUSE^CFA58_MOUSE^Q:3-725,H:633-873^93.78%ID^E:6e-127^RecName: Full=Cilia- and flagella-associated protein 58 {ECO:0000305};^Eukaryota; Metazoa; Chordata; Craniata; Vertebrata; Euteleostomi; Mammalia; Eutheria; Euarchontoglires; Glires; Rodentia; Sciurognathi; Muroidea; Muridae; Murinae; Mus; Mus	.	TR31882|c0_g1_i1|m.493	3-728[+]	.	.	.	.	.	.	.	.	.	.
TR31882|c0_g1	TR31882|c0_g1_i1	CFA58_MOUSE^CFA58_MOUSE^Q:3-725,H:633-873^93.78%ID^E:6e-127^RecName: Full=Cilia- and flagella-associated protein 58 {ECO:0000305};^Eukaryota; Metazoa; Chordata; Craniata; Vertebrata; Euteleostomi; Mammalia; Eutheria; Euarchontoglires; Glires; Rodentia; Sciurognathi; Muroidea; Muridae; Murinae; Mus; Mus	.	TR31882|c0_g1_i1|m.494	319-2[-]	.	.	.	.	.	.	.	.	.	.
TR31909|c0_g1	TR31909|c0_g1_i1	LORF1_MOUSE^LORF1_MOUSE^Q:78-239,H:238-291^66.67%ID^E:2e-21^RecName: Full=LINE-1 retrotransposable element ORF1 protein;^Eukaryota; Metazoa; Chordata; Craniata; Vertebrata; Euteleostomi; Mammalia; Eutheria; Euarchontoglires; Glires; Rodentia; Sciurognathi; Muroidea; Muridae; Murinae; Mus; Mus`LORF1_MOUSE^LORF1_MOUSE^Q:1-63,H:210-230^80.95%ID^E:2e-21^RecName: Full=LINE-1 retrotransposable element …	.	.	.	.	.	.	.	.	.	GO:0005737^cellular_component^cytoplasm`GO:0005730^cellular_component^nucleolus`GO:0000166^molecular_function^nucleotide binding	.	.	.
TR32143|c0_g1	TR32143|c0_g1_i1	5HT2B_MOUSE^5HT2B_MOUSE^Q:441-163,H:90-185^71.88%ID^E:1e-36^RecName: Full=5-hydroxytryptamine receptor 2B;^Eukaryota; Metazoa; Chordata; Craniata; Vertebrata; Euteleostomi; Mammalia; Eutheria; Euarchontoglires; Glires; Rodentia; Sciurognathi; Muroidea; Muridae; Murinae; Mus; Mus	.	.	.	.	.	.	.	ENOG410XRW9^Receptor	KEGG:mmu:15559`KO:K04157	GO:0030054^cellular_component^cell junction`GO:0005737^cellular_component^cytoplasm`GO:0030425^cellular_component^dendrite`GO:0005887^cellular_component^integral component of plasma membrane`GO:0043025^cellular_component^neuronal cell body`GO:0005886^cellular_component^plasma membrane`GO:0045202^cellular_component^synapse`GO:0008144^molecular_function^drug binding`GO:0001965^molecular_function^G-…	.	.	.
TR32183|c0_g1	TR32183|c0_g1_i1	UBE3B_HUMAN^UBE3B_HUMAN^Q:551-402,H:419-467^80%ID^E:1e-16^RecName: Full=Ubiquitin-protein ligase E3B;^Eukaryota; Metazoa; Chordata; Craniata; Vertebrata; Euteleostomi; Mammalia; Eutheria; Euarchontoglires; Primates; Haplorrhini; Catarrhini; Hominidae; Homo	.	.	.	.	.	.	.	COG5021^ubiquitin protein ligase	KEGG:hsa:89910`KO:K10588	GO:0016874^molecular_function^ligase activity`GO:0004842^molecular_function^ubiquitin-protein transferase activity`GO:0042787^biological_process^protein ubiquitination involved in ubiquitin-dependent protein catabolic process	.	.	.
TR32183|c0_g2	TR32183|c0_g2_i1	UBE3B_HUMAN^UBE3B_HUMAN^Q:602-402,H:401-467^67.65%ID^E:2e-17^RecName: Full=Ubiquitin-protein ligase E3B;^Eukaryota; Metazoa; Chordata; Craniata; Vertebrata; Euteleostomi; Mammalia; Eutheria; Euarchontoglires; Primates; Haplorrhini; Catarrhini; Hominidae; Homo	.	.	.	.	.	.	.	COG5021^ubiquitin protein ligase	KEGG:hsa:89910`KO:K10588	GO:0016874^molecular_function^ligase activity`GO:0004842^molecular_function^ubiquitin-protein transferase activity`GO:0042787^biological_process^protein ubiquitination involved in ubiquitin-dependent protein catabolic process	.	.	.
TR32206|c0_g1	TR32206|c0_g1_i1	TCAL3_MOUSE^TCAL3_MOUSE^Q:10-285,H:58-149^88.04%ID^E:6e-46^RecName: Full=Transcription elongation factor A protein-like 3;^Eukaryota; Metazoa; Chordata; Craniata; Vertebrata; Euteleostomi; Mammalia; Eutheria; Euarchontoglires; Glires; Rodentia; Sciurognathi; Muroidea; Muridae; Murinae; Mus; Mus	.	.	.	.	.	.	.	ENOG41113V2^transcription elongation factor A	KEGG:mmu:594844	GO:0005634^cellular_component^nucleus`GO:0050699^molecular_function^WW domain binding`GO:0006357^biological_process^regulation of transcription from RNA polymerase II promoter	.	.	.
TR32314|c0_g1	TR32314|c0_g1_i1	RN152_RAT^RN152_RAT^Q:643-1113,H:1-157^98.73%ID^E:4e-107^RecName: Full=E3 ubiquitin-protein ligase RNF152 {ECO:0000305};^Eukaryota; Metazoa; Chordata; Craniata; Vertebrata; Euteleostomi; Mammalia; Eutheria; Euarchontoglires; Glires; Rodentia; Sciurognathi; Muroidea; Muridae; Murinae; Rattus	.	TR32314|c0_g1_i1|m.498	640-1116[+]	.	.	.	.	.	.	.	.	.	.
TR32314|c0_g1	TR32314|c0_g1_i1	RN152_RAT^RN152_RAT^Q:643-1113,H:1-157^98.73%ID^E:4e-107^RecName: Full=E3 ubiquitin-protein ligase RNF152 {ECO:0000305};^Eukaryota; Metazoa; Chordata; Craniata; Vertebrata; Euteleostomi; Mammalia; Eutheria; Euarchontoglires; Glires; Rodentia; Sciurognathi; Muroidea; Muridae; Murinae; Rattus	.	TR32314|c0_g1_i1|m.499	479-18[-]	.	.	.	.	.	.	.	.	.	.
TR32497|c0_g1	TR32497|c0_g1_i1	ERI2_MOUSE^ERI2_MOUSE^Q:269-174,H:214-245^100%ID^E:2e-13^RecName: Full=ERI1 exoribonuclease 2;^Eukaryota; Metazoa; Chordata; Craniata; Vertebrata; Euteleostomi; Mammalia; Eutheria; Euarchontoglires; Glires; Rodentia; Sciurognathi; Muroidea; Muridae; Murinae; Mus; Mus	.	.	.	.	.	.	.	COG5018^ERI1 exoribonuclease family member	KEGG:mmu:71151`KO:K18417	GO:0004527^molecular_function^exonuclease activity`GO:0003676^molecular_function^nucleic acid binding`GO:0008270^molecular_function^zinc ion binding`GO:0006259^biological_process^DNA metabolic process	.	.	.
TR32743|c0_g1	TR32743|c0_g1_i1	LORF2_MOUSE^LORF2_MOUSE^Q:223-363,H:778-824^76.6%ID^E:3e-16^RecName: Full=LINE-1 retrotransposable element ORF2 protein;^Eukaryota; Metazoa; Chordata; Craniata; Vertebrata; Euteleostomi; Mammalia; Eutheria; Euarchontoglires; Glires; Rodentia; Sciurognathi; Muroidea; Muridae; Murinae; Mus; Mus	.	.	.	.	.	.	.	ENOG41120A8^NA	.	GO:0004519^molecular_function^endonuclease activity`GO:0046872^molecular_function^metal ion binding`GO:0003964^molecular_function^RNA-directed DNA polymerase activity`GO:0006310^biological_process^DNA recombination	.	.	.
TR33147|c0_g1	TR33147|c0_g1_i1	LORF2_MOUSE^LORF2_MOUSE^Q:1-291,H:427-523^73.2%ID^E:3e-35^RecName: Full=LINE-1 retrotransposable element ORF2 protein;^Eukaryota; Metazoa; Chordata; Craniata; Vertebrata; Euteleostomi; Mammalia; Eutheria; Euarchontoglires; Glires; Rodentia; Sciurognathi; Muroidea; Muridae; Murinae; Mus; Mus	.	.	.	.	.	.	.	ENOG41120A8^NA	.	GO:0004519^molecular_function^endonuclease activity`GO:0046872^molecular_function^metal ion binding`GO:0003964^molecular_function^RNA-directed DNA polymerase activity`GO:0006310^biological_process^DNA recombination	.	.	.
TR33202|c0_g1	TR33202|c0_g1_i1	LORF1_MOUSE^LORF1_MOUSE^Q:153-1,H:118-166^50.98%ID^E:5e-06^RecName: Full=LINE-1 retrotransposable element ORF1 protein;^Eukaryota; Metazoa; Chordata; Craniata; Vertebrata; Euteleostomi; Mammalia; Eutheria; Euarchontoglires; Glires; Rodentia; Sciurognathi; Muroidea; Muridae; Murinae; Mus; Mus	.	TR33202|c0_g1_i1|m.501	2-328[+]	.	.	.	.	.	.	.	.	.	.
TR33211|c0_g1	TR33211|c0_g1_i1	TREX1_MOUSE^TREX1_MOUSE^Q:604-2,H:1-201^87.06%ID^E:1e-109^RecName: Full=Three-prime repair exonuclease 1;^Eukaryota; Metazoa; Chordata; Craniata; Vertebrata; Euteleostomi; Mammalia; Eutheria; Euarchontoglires; Glires; Rodentia; Sciurognathi; Muroidea; Muridae; Murinae; Mus; Mus	.	TR33211|c0_g1_i1|m.502	661-2[-]	.	.	.	.	.	.	.	.	.	.
TR33326|c0_g1	TR33326|c0_g1_i1	RPRD2_HUMAN^RPRD2_HUMAN^Q:193-312,H:226-265^87.5%ID^E:6e-14^RecName: Full=Regulation of nuclear pre-mRNA domain-containing protein 2;^Eukaryota; Metazoa; Chordata; Craniata; Vertebrata; Euteleostomi; Mammalia; Eutheria; Euarchontoglires; Primates; Haplorrhini; Catarrhini; Hominidae; Homo	.	.	.	.	.	.	.	ENOG410XRAP^Regulation of nuclear pre-mRNA domain containing	KEGG:hsa:23248	GO:0016591^cellular_component^DNA-directed RNA polymerase II, holoenzyme	.	.	.
TR33329|c0_g1	TR33329|c0_g1_i1	ADA28_MOUSE^ADA28_MOUSE^Q:436-125,H:637-740^84.62%ID^E:3e-39^RecName: Full=Disintegrin and metalloproteinase domain-containing protein 28;^Eukaryota; Metazoa; Chordata; Craniata; Vertebrata; Euteleostomi; Mammalia; Eutheria; Euarchontoglires; Glires; Rodentia; Sciurognathi; Muroidea; Muridae; Murinae; Mus; Mus	.	TR33329|c0_g1_i1|m.503	436-80[-]	.	.	.	.	.	.	.	.	.	.
TR33530|c0_g1	TR33530|c0_g1_i1	MYOM1_MOUSE^MYOM1_MOUSE^Q:284-210,H:687-711^92%ID^E:4e-06^RecName: Full=Myomesin-1;^Eukaryota; Metazoa; Chordata; Craniata; Vertebrata; Euteleostomi; Mammalia; Eutheria; Euarchontoglires; Glires; Rodentia; Sciurognathi; Muroidea; Muridae; Murinae; Mus; Mus	.	.	.	.	.	.	.	ENOG410ZSRR^myomesin	KEGG:mmu:17929	GO:0005856^cellular_component^cytoskeleton`GO:0031430^cellular_component^M band`GO:0032982^cellular_component^myosin filament`GO:0030017^cellular_component^sarcomere`GO:0042802^molecular_function^identical protein binding`GO:0042803^molecular_function^protein homodimerization activity`GO:0005200^molecular_function^structural constituent of cytoskeleton`GO:0098779^biological_process^mitophagy in r…	.	.	.
TR33607|c0_g1	TR33607|c0_g1_i1	MPIP2_MOUSE^MPIP2_MOUSE^Q:257-3,H:321-405^91.76%ID^E:9e-48^RecName: Full=M-phase inducer phosphatase 2;^Eukaryota; Metazoa; Chordata; Craniata; Vertebrata; Euteleostomi; Mammalia; Eutheria; Euarchontoglires; Glires; Rodentia; Sciurognathi; Muroidea; Muridae; Murinae; Mus; Mus	.	.	.	.	.	.	.	COG5105^cell division cycle 25 homolog	.	GO:0005813^cellular_component^centrosome`GO:0005737^cellular_component^cytoplasm`GO:0005654^cellular_component^nucleoplasm`GO:0005634^cellular_component^nucleus`GO:0000922^cellular_component^spindle pole`GO:0019901^molecular_function^protein kinase binding`GO:0004725^molecular_function^protein tyrosine phosphatase activity`GO:0051301^biological_process^cell division`GO:0007144^biological_process^…	.	.	.
TR33607|c0_g2	TR33607|c0_g2_i1	MPIP2_MOUSE^MPIP2_MOUSE^Q:303-79,H:321-395^89.33%ID^E:4e-39^RecName: Full=M-phase inducer phosphatase 2;^Eukaryota; Metazoa; Chordata; Craniata; Vertebrata; Euteleostomi; Mammalia; Eutheria; Euarchontoglires; Glires; Rodentia; Sciurognathi; Muroidea; Muridae; Murinae; Mus; Mus	.	.	.	.	.	.	.	COG5105^cell division cycle 25 homolog	.	GO:0005813^cellular_component^centrosome`GO:0005737^cellular_component^cytoplasm`GO:0005654^cellular_component^nucleoplasm`GO:0005634^cellular_component^nucleus`GO:0000922^cellular_component^spindle pole`GO:0019901^molecular_function^protein kinase binding`GO:0004725^molecular_function^protein tyrosine phosphatase activity`GO:0051301^biological_process^cell division`GO:0007144^biological_process^…	.	.	.
TR33689|c0_g1	TR33689|c0_g1_i1	LORF2_MOUSE^LORF2_MOUSE^Q:125-3,H:580-620^80.49%ID^E:7e-13^RecName: Full=LINE-1 retrotransposable element ORF2 protein;^Eukaryota; Metazoa; Chordata; Craniata; Vertebrata; Euteleostomi; Mammalia; Eutheria; Euarchontoglires; Glires; Rodentia; Sciurognathi; Muroidea; Muridae; Murinae; Mus; Mus	.	TR33689|c0_g1_i1|m.507	400-83[-]	.	.	.	.	.	.	.	.	.	.
TR33932|c0_g1	TR33932|c0_g1_i1	LORF2_MOUSE^LORF2_MOUSE^Q:131-244,H:167-204^60.53%ID^E:1e-06^RecName: Full=LINE-1 retrotransposable element ORF2 protein;^Eukaryota; Metazoa; Chordata; Craniata; Vertebrata; Euteleostomi; Mammalia; Eutheria; Euarchontoglires; Glires; Rodentia; Sciurognathi; Muroidea; Muridae; Murinae; Mus; Mus	.	.	.	.	.	.	.	ENOG41120A8^NA	.	GO:0004519^molecular_function^endonuclease activity`GO:0046872^molecular_function^metal ion binding`GO:0003964^molecular_function^RNA-directed DNA polymerase activity`GO:0006310^biological_process^DNA recombination	.	.	.
TR34177|c0_g2	TR34177|c0_g2_i1	FBXW9_HUMAN^FBXW9_HUMAN^Q:324-16,H:1-103^66.02%ID^E:3e-13^RecName: Full=F-box/WD repeat-containing protein 9;^Eukaryota; Metazoa; Chordata; Craniata; Vertebrata; Euteleostomi; Mammalia; Eutheria; Euarchontoglires; Primates; Haplorrhini; Catarrhini; Hominidae; Homo	.	TR34177|c0_g2_i1|m.513	324-1[-]	.	.	.	.	.	.	.	.	.	.
TR34373|c0_g1	TR34373|c0_g1_i1	KMT2E_MOUSE^KMT2E_MOUSE^Q:306-160,H:817-865^93.88%ID^E:2e-23^RecName: Full=Histone-lysine N-methyltransferase 2E;^Eukaryota; Metazoa; Chordata; Craniata; Vertebrata; Euteleostomi; Mammalia; Eutheria; Euarchontoglires; Glires; Rodentia; Sciurognathi; Muroidea; Muridae; Murinae; Mus; Mus	.	.	.	.	.	.	.	COG2940^Histone-lysine N-methyltransferase	KEGG:mmu:69188`KO:K09189	GO:0045171^cellular_component^intercellular bridge`GO:0043231^cellular_component^intracellular membrane-bounded organelle`GO:0070688^cellular_component^MLL5-L complex`GO:0016607^cellular_component^nuclear speck`GO:0005654^cellular_component^nucleoplasm`GO:0019899^molecular_function^enzyme binding`GO:0042800^molecular_function^histone methyltransferase activity (H3-K4 specific)`GO:0003713^molecula…	.	.	.
TR34408|c0_g1	TR34408|c0_g1_i1	LORF2_MOUSE^LORF2_MOUSE^Q:865-987,H:1087-1127^78.05%ID^E:4e-12^RecName: Full=LINE-1 retrotransposable element ORF2 protein;^Eukaryota; Metazoa; Chordata; Craniata; Vertebrata; Euteleostomi; Mammalia; Eutheria; Euarchontoglires; Glires; Rodentia; Sciurognathi; Muroidea; Muridae; Murinae; Mus; Mus	.	.	.	.	.	.	.	ENOG41120A8^NA	.	GO:0004519^molecular_function^endonuclease activity`GO:0046872^molecular_function^metal ion binding`GO:0003964^molecular_function^RNA-directed DNA polymerase activity`GO:0006310^biological_process^DNA recombination	.	.	.
TR34461|c0_g1	TR34461|c0_g1_i1	SC24B_HUMAN^SC24B_HUMAN^Q:382-2,H:187-308^54.01%ID^E:5e-22^RecName: Full=Protein transport protein Sec24B;^Eukaryota; Metazoa; Chordata; Craniata; Vertebrata; Euteleostomi; Mammalia; Eutheria; Euarchontoglires; Primates; Haplorrhini; Catarrhini; Hominidae; Homo	.	TR34461|c0_g1_i1|m.516	384-1[-]	.	.	.	.	.	.	.	.	.	.
TR34461|c0_g1	TR34461|c0_g1_i1	SC24B_HUMAN^SC24B_HUMAN^Q:382-2,H:187-308^54.01%ID^E:5e-22^RecName: Full=Protein transport protein Sec24B;^Eukaryota; Metazoa; Chordata; Craniata; Vertebrata; Euteleostomi; Mammalia; Eutheria; Euarchontoglires; Primates; Haplorrhini; Catarrhini; Hominidae; Homo	.	TR34461|c0_g1_i1|m.517	382-2[-]	.	.	.	.	.	.	.	.	.	.
TR34498|c0_g1	TR34498|c0_g1_i1	1A23_HUMAN^1A23_HUMAN^Q:5-232,H:215-290^81.58%ID^E:3e-38^RecName: Full=HLA class I histocompatibility antigen, A-23 alpha chain;^Eukaryota; Metazoa; Chordata; Craniata; Vertebrata; Euteleostomi; Mammalia; Eutheria; Euarchontoglires; Primates; Haplorrhini; Catarrhini; Hominidae; Homo	.	.	.	.	.	.	.	.	.	GO:0009986^cellular_component^cell surface`GO:0031901^cellular_component^early endosome membrane`GO:0005783^cellular_component^endoplasmic reticulum`GO:0012507^cellular_component^ER to Golgi transport vesicle membrane`GO:0005794^cellular_component^Golgi apparatus`GO:0000139^cellular_component^Golgi membrane`GO:0071556^cellular_component^integral component of lumenal side of endoplasmic reticulum …	.	.	.
TR34510|c0_g1	TR34510|c0_g1_i1	CALM_XENLA^CALM_XENLA^Q:521-105,H:11-149^98.56%ID^E:3e-93^RecName: Full=Calmodulin;^Eukaryota; Metazoa; Chordata; Craniata; Vertebrata; Euteleostomi; Amphibia; Batrachia; Anura; Pipoidea; Pipidae; Xenopodinae; Xenopus; Xenopus	.	TR34510|c0_g1_i1|m.518	443-102[-]	.	.	.	.	.	.	.	.	.	.
TR34521|c0_g1	TR34521|c0_g1_i1	NR2C2_MOUSE^NR2C2_MOUSE^Q:193-2,H:25-88^100%ID^E:1e-32^RecName: Full=Nuclear receptor subfamily 2 group C member 2;^Eukaryota; Metazoa; Chordata; Craniata; Vertebrata; Euteleostomi; Mammalia; Eutheria; Euarchontoglires; Glires; Rodentia; Sciurognathi; Muroidea; Muridae; Murinae; Mus; Mus	.	.	.	.	.	.	.	ENOG410XRZC^receptor	KEGG:mmu:22026`KO:K08544	GO:0005654^cellular_component^nucleoplasm`GO:0046982^molecular_function^protein heterodimerization activity`GO:0043565^molecular_function^sequence-specific DNA binding`GO:0003707^molecular_function^steroid hormone receptor activity`GO:0003700^molecular_function^transcription factor activity, sequence-specific DNA binding`GO:0008270^molecular_function^zinc ion binding`GO:0030154^biological_process…	.	.	.
TR34531|c0_g1	TR34531|c0_g1_i1	SPHK2_MOUSE^SPHK2_MOUSE^Q:527-27,H:202-368^88.62%ID^E:3e-86^RecName: Full=Sphingosine kinase 2;^Eukaryota; Metazoa; Chordata; Craniata; Vertebrata; Euteleostomi; Mammalia; Eutheria; Euarchontoglires; Glires; Rodentia; Sciurognathi; Muroidea; Muridae; Murinae; Mus; Mus	.	TR34531|c0_g1_i1|m.519	431-3[-]	.	.	.	.	.	.	.	.	.	.
TR34531|c0_g1	TR34531|c0_g1_i1	SPHK2_MOUSE^SPHK2_MOUSE^Q:527-27,H:202-368^88.62%ID^E:3e-86^RecName: Full=Sphingosine kinase 2;^Eukaryota; Metazoa; Chordata; Craniata; Vertebrata; Euteleostomi; Mammalia; Eutheria; Euarchontoglires; Glires; Rodentia; Sciurognathi; Muroidea; Muridae; Murinae; Mus; Mus	.	TR34531|c0_g1_i1|m.520	202-585[+]	.	.	.	.	.	.	.	.	.	.
TR34531|c0_g2	TR34531|c0_g2_i1	SPHK2_MOUSE^SPHK2_MOUSE^Q:362-27,H:257-368^95.54%ID^E:1e-53^RecName: Full=Sphingosine kinase 2;^Eukaryota; Metazoa; Chordata; Craniata; Vertebrata; Euteleostomi; Mammalia; Eutheria; Euarchontoglires; Glires; Rodentia; Sciurognathi; Muroidea; Muridae; Murinae; Mus; Mus`SPHK2_MOUSE^SPHK2_MOUSE^Q:782-615,H:202-257^73.21%ID^E:3e-19^RecName: Full=Sphingosine kinase 2;^Eukaryota; Metazoa; Chordata; Cra…	.	.	.	.	.	.	.	COG1597^diacylglycerol kinase	KEGG:mmu:56632`KO:K04718	GO:0005829^cellular_component^cytosol`GO:0005765^cellular_component^lysosomal membrane`GO:0016020^cellular_component^membrane`GO:0005524^molecular_function^ATP binding`GO:0017050^molecular_function^D-erythro-sphingosine kinase activity`GO:0008481^molecular_function^sphinganine kinase activity`GO:0038036^molecular_function^sphingosine-1-phosphate receptor activity`GO:0001568^biological_process^blo…	.	.	.
TR34582|c0_g1	TR34582|c0_g1_i1	NEDD4_RAT^NEDD4_RAT^Q:542-432,H:20-59^57.5%ID^E:5e-06^RecName: Full=E3 ubiquitin-protein ligase NEDD4;^Eukaryota; Metazoa; Chordata; Craniata; Vertebrata; Euteleostomi; Mammalia; Eutheria; Euarchontoglires; Glires; Rodentia; Sciurognathi; Muroidea; Muridae; Murinae; Rattus	.	.	.	.	.	.	.	COG5021^ubiquitin protein ligase	KEGG:rno:25489`KO:K10591	GO:0005737^cellular_component^cytoplasm`GO:0045121^cellular_component^membrane raft`GO:0005902^cellular_component^microvillus`GO:0005886^cellular_component^plasma membrane`GO:0016874^molecular_function^ligase activity`GO:0008022^molecular_function^protein C-terminus binding`GO:0004842^molecular_function^ubiquitin-protein transferase activity`GO:0006955^biological_process^immune response`GO:003094…	.	.	.
TR34705|c0_g1	TR34705|c0_g1_i1	ZFN2B_RAT^ZFN2B_RAT^Q:1-75,H:194-218^92%ID^E:2e-06^RecName: Full=AN1-type zinc finger protein 2B;^Eukaryota; Metazoa; Chordata; Craniata; Vertebrata; Euteleostomi; Mammalia; Eutheria; Euarchontoglires; Glires; Rodentia; Sciurognathi; Muroidea; Muridae; Murinae; Rattus	.	.	.	.	.	.	.	ENOG4111JCH^zinc finger	KEGG:rno:363253	GO:0005783^cellular_component^endoplasmic reticulum`GO:0008270^molecular_function^zinc ion binding`GO:0006616^biological_process^SRP-dependent cotranslational protein targeting to membrane, translocation	.	.	.
TR34777|c0_g1	TR34777|c0_g1_i1	TPPC4_BOVIN^TPPC4_BOVIN^Q:312-76,H:116-194^97.47%ID^E:6e-49^RecName: Full=Trafficking protein particle complex subunit 4;^Eukaryota; Metazoa; Chordata; Craniata; Vertebrata; Euteleostomi; Mammalia; Eutheria; Laurasiatheria; Cetartiodactyla; Ruminantia; Pecora; Bovidae; Bovinae; Bos	.	.	.	.	.	.	.	COG5122^trafficking protein particle complex	KEGG:bta:504391`KEGG:bta:785345	GO:0005801^cellular_component^cis-Golgi network`GO:0030425^cellular_component^dendrite`GO:0005783^cellular_component^endoplasmic reticulum`GO:0005795^cellular_component^Golgi stack`GO:0008021^cellular_component^synaptic vesicle`GO:0030008^cellular_component^TRAPP complex`GO:0017112^molecular_function^Rab guanyl-nucleotide exchange factor activity`GO:0016358^biological_process^dendrite development…	.	.	.
TR34910|c0_g2	TR34910|c0_g2_i1	FXL16_RAT^FXL16_RAT^Q:142-318,H:95-153^100%ID^E:5e-35^RecName: Full=F-box/LRR-repeat protein 16;^Eukaryota; Metazoa; Chordata; Craniata; Vertebrata; Euteleostomi; Mammalia; Eutheria; Euarchontoglires; Glires; Rodentia; Sciurognathi; Muroidea; Muridae; Murinae; Rattus	.	TR34910|c0_g2_i1|m.526	1-318[+]	.	.	.	.	.	.	.	.	.	.
TR34910|c0_g2	TR34910|c0_g2_i1	FXL16_RAT^FXL16_RAT^Q:142-318,H:95-153^100%ID^E:5e-35^RecName: Full=F-box/LRR-repeat protein 16;^Eukaryota; Metazoa; Chordata; Craniata; Vertebrata; Euteleostomi; Mammalia; Eutheria; Euarchontoglires; Glires; Rodentia; Sciurognathi; Muroidea; Muridae; Murinae; Rattus	.	TR34910|c0_g2_i1|m.527	317-3[-]	.	.	.	.	.	.	.	.	.	.
TR35032|c0_g1	TR35032|c0_g1_i1	RN139_MOUSE^RN139_MOUSE^Q:330-1,H:331-440^100%ID^E:2e-68^RecName: Full=E3 ubiquitin-protein ligase RNF139;^Eukaryota; Metazoa; Chordata; Craniata; Vertebrata; Euteleostomi; Mammalia; Eutheria; Euarchontoglires; Glires; Rodentia; Sciurognathi; Muroidea; Muridae; Murinae; Mus; Mus	.	TR35032|c0_g1_i1|m.529	336-1[-]	.	.	.	.	.	.	.	.	.	.
TR35079|c0_g1	TR35079|c0_g1_i1	AP2A1_MOUSE^AP2A1_MOUSE^Q:236-54,H:904-964^80.33%ID^E:2e-23^RecName: Full=AP-2 complex subunit alpha-1;^Eukaryota; Metazoa; Chordata; Craniata; Vertebrata; Euteleostomi; Mammalia; Eutheria; Euarchontoglires; Glires; Rodentia; Sciurognathi; Muroidea; Muridae; Murinae; Mus; Mus	.	.	.	.	.	.	.	ENOG410XNQE^Adaptor-related protein complex 2, alpha	KEGG:mmu:11771`KO:K11824	GO:0016324^cellular_component^apical plasma membrane`GO:0016323^cellular_component^basolateral plasma membrane`GO:0030131^cellular_component^clathrin adaptor complex`GO:0005905^cellular_component^coated pit`GO:0032433^cellular_component^filopodium tip`GO:0016020^cellular_component^membrane`GO:0030117^cellular_component^membrane coat`GO:0030141^cellular_component^secretory granule`GO:0019901^molec…	.	.	.
TR35148|c1_g1	TR35148|c1_g1_i1	PK3C3_PIG^PK3C3_PIG^Q:158-241,H:650-677^85.71%ID^E:2e-06^RecName: Full=Phosphatidylinositol 3-kinase catalytic subunit type 3;^Eukaryota; Metazoa; Chordata; Craniata; Vertebrata; Euteleostomi; Mammalia; Eutheria; Laurasiatheria; Cetartiodactyla; Suina; Suidae; Sus	.	.	.	.	.	.	.	COG5032^phosphatidylinositol kinase activity	KEGG:ssc:503700`KO:K00914	GO:0005768^cellular_component^endosome`GO:0005770^cellular_component^late endosome`GO:0030496^cellular_component^midbody`GO:0005777^cellular_component^peroxisome`GO:0035032^cellular_component^phosphatidylinositol 3-kinase complex, class III`GO:0034271^cellular_component^phosphatidylinositol 3-kinase complex, class III, type I`GO:0034272^cellular_component^phosphatidylinositol 3-kinase complex, cl…	.	.	.
TR35174|c0_g1	TR35174|c0_g1_i1	SPTCS_MOUSE^SPTCS_MOUSE^Q:177-46,H:2055-2098^84.09%ID^E:3e-18^RecName: Full=Spatacsin;^Eukaryota; Metazoa; Chordata; Craniata; Vertebrata; Euteleostomi; Mammalia; Eutheria; Euarchontoglires; Glires; Rodentia; Sciurognathi; Muroidea; Muridae; Murinae; Mus; Mus	.	.	.	.	.	.	.	ENOG410XR4T^spastic paraplegia 11 (autosomal recessive)	KEGG:mmu:214585`KO:K19026	GO:0030424^cellular_component^axon`GO:0005737^cellular_component^cytoplasm`GO:0031410^cellular_component^cytoplasmic vesicle`GO:0005829^cellular_component^cytosol`GO:0030425^cellular_component^dendrite`GO:0070062^cellular_component^extracellular exosome`GO:0016021^cellular_component^integral component of membrane`GO:0005765^cellular_component^lysosomal membrane`GO:0005730^cellular_component^nucle…	.	.	.
TR35332|c0_g1	TR35332|c0_g1_i1	CI117_MOUSE^CI117_MOUSE^Q:464-330,H:287-331^71.11%ID^E:9e-12^RecName: Full=Uncharacterized protein C9orf117 homolog;^Eukaryota; Metazoa; Chordata; Craniata; Vertebrata; Euteleostomi; Mammalia; Eutheria; Euarchontoglires; Glires; Rodentia; Sciurognathi; Muroidea; Muridae; Murinae; Mus; Mus`CI117_MOUSE^CI117_MOUSE^Q:159-4,H:331-382^73.08%ID^E:1e-08^RecName: Full=Uncharacterized protein C9orf117 hom…	.	.	.	.	.	.	.	ENOG410YBVK^chromosome 9 open reading frame 117	KEGG:mmu:227736	.	.	.	.
TR35332|c1_g1	TR35332|c1_g1_i1	CI117_RAT^CI117_RAT^Q:381-109,H:199-289^85.71%ID^E:7e-43^RecName: Full=Uncharacterized protein C9orf117 homolog;^Eukaryota; Metazoa; Chordata; Craniata; Vertebrata; Euteleostomi; Mammalia; Eutheria; Euarchontoglires; Glires; Rodentia; Sciurognathi; Muroidea; Muridae; Murinae; Rattus	.	.	.	.	.	.	.	ENOG410YBVK^chromosome 9 open reading frame 117	KEGG:rno:499781	.	.	.	.
TR35383|c0_g1	TR35383|c0_g1_i1	PCSK1_RAT^PCSK1_RAT^Q:145-387,H:171-251^93.83%ID^E:2e-34^RecName: Full=ProSAAS;^Eukaryota; Metazoa; Chordata; Craniata; Vertebrata; Euteleostomi; Mammalia; Eutheria; Euarchontoglires; Glires; Rodentia; Sciurognathi; Muroidea; Muridae; Murinae; Rattus	.	TR35383|c0_g1_i1|m.534	549-73[-]	.	.	.	.	.	.	.	.	.	.
TR35383|c0_g1	TR35383|c0_g1_i1	PCSK1_RAT^PCSK1_RAT^Q:145-387,H:171-251^93.83%ID^E:2e-34^RecName: Full=ProSAAS;^Eukaryota; Metazoa; Chordata; Craniata; Vertebrata; Euteleostomi; Mammalia; Eutheria; Euarchontoglires; Glires; Rodentia; Sciurognathi; Muroidea; Muridae; Murinae; Rattus	.	TR35383|c0_g1_i1|m.535	1-417[+]	.	.	.	.	.	.	.	.	.	.
TR35458|c0_g1	TR35458|c0_g1_i1	NEDD4_MOUSE^NEDD4_MOUSE^Q:2-100,H:39-71^54.55%ID^E:5e-06^RecName: Full=E3 ubiquitin-protein ligase NEDD4;^Eukaryota; Metazoa; Chordata; Craniata; Vertebrata; Euteleostomi; Mammalia; Eutheria; Euarchontoglires; Glires; Rodentia; Sciurognathi; Muroidea; Muridae; Murinae; Mus; Mus	.	TR35458|c0_g1_i1|m.536	303-1[-]	.	.	.	.	.	.	.	.	.	.
TR35458|c0_g1	TR35458|c0_g1_i1	NEDD4_MOUSE^NEDD4_MOUSE^Q:2-100,H:39-71^54.55%ID^E:5e-06^RecName: Full=E3 ubiquitin-protein ligase NEDD4;^Eukaryota; Metazoa; Chordata; Craniata; Vertebrata; Euteleostomi; Mammalia; Eutheria; Euarchontoglires; Glires; Rodentia; Sciurognathi; Muroidea; Muridae; Murinae; Mus; Mus	.	TR35458|c0_g1_i1|m.537	2-301[+]	.	.	.	.	.	.	.	.	.	.
TR35532|c0_g2	TR35532|c0_g2_i1	LORF1_MOUSE^LORF1_MOUSE^Q:82-2,H:273-299^66.67%ID^E:1e-05^RecName: Full=LINE-1 retrotransposable element ORF1 protein;^Eukaryota; Metazoa; Chordata; Craniata; Vertebrata; Euteleostomi; Mammalia; Eutheria; Euarchontoglires; Glires; Rodentia; Sciurognathi; Muroidea; Muridae; Murinae; Mus; Mus	.	.	.	.	.	.	.	.	.	GO:0005737^cellular_component^cytoplasm`GO:0005730^cellular_component^nucleolus`GO:0000166^molecular_function^nucleotide binding	.	.	.
TR35599|c0_g1	TR35599|c0_g1_i1	ELMD3_MOUSE^ELMD3_MOUSE^Q:3-530,H:206-381^89.77%ID^E:2e-92^RecName: Full=ELMO domain-containing protein 3;^Eukaryota; Metazoa; Chordata; Craniata; Vertebrata; Euteleostomi; Mammalia; Eutheria; Euarchontoglires; Glires; Rodentia; Sciurognathi; Muroidea; Muridae; Murinae; Mus; Mus	.	TR35599|c0_g1_i1|m.541	3-533[+]	.	.	.	.	.	.	.	.	.	.
TR35635|c0_g2	TR35635|c0_g2_i1	ZN120_MOUSE^ZN120_MOUSE^Q:2-295,H:158-255^68.37%ID^E:7e-37^RecName: Full=Zinc finger protein 120 {ECO:0000312|EMBL:AAI41129.1};^Eukaryota; Metazoa; Chordata; Craniata; Vertebrata; Euteleostomi; Mammalia; Eutheria; Euarchontoglires; Glires; Rodentia; Sciurognathi; Muroidea; Muridae; Murinae; Mus; Mus`ZN120_MOUSE^ZN120_MOUSE^Q:2-295,H:186-283^64.29%ID^E:2e-33^RecName: Full=Zinc finger protein 120 {…	.	TR35635|c0_g2_i1|m.542	2-298[+]	.	.	.	.	.	.	.	.	.	.
TR35635|c0_g2	TR35635|c0_g2_i1	ZN120_MOUSE^ZN120_MOUSE^Q:2-295,H:158-255^68.37%ID^E:7e-37^RecName: Full=Zinc finger protein 120 {ECO:0000312|EMBL:AAI41129.1};^Eukaryota; Metazoa; Chordata; Craniata; Vertebrata; Euteleostomi; Mammalia; Eutheria; Euarchontoglires; Glires; Rodentia; Sciurognathi; Muroidea; Muridae; Murinae; Mus; Mus`ZN120_MOUSE^ZN120_MOUSE^Q:2-295,H:186-283^64.29%ID^E:2e-33^RecName: Full=Zinc finger protein 120 {…	.	TR35635|c0_g2_i1|m.543	298-2[-]	.	.	.	.	.	.	.	.	.	.
TR35666|c0_g1	TR35666|c0_g1_i1	COQ6_MOUSE^COQ6_MOUSE^Q:5-301,H:5-107^83.5%ID^E:8e-40^RecName: Full=Ubiquinone biosynthesis monooxygenase COQ6, mitochondrial {ECO:0000255|HAMAP-Rule:MF_03193};^Eukaryota; Metazoa; Chordata; Craniata; Vertebrata; Euteleostomi; Mammalia; Eutheria; Euarchontoglires; Glires; Rodentia; Sciurognathi; Muroidea; Muridae; Murinae; Mus; Mus	.	TR35666|c0_g1_i1|m.545	2-310[+]	.	.	.	.	.	.	.	.	.	.
TR35695|c0_g1	TR35695|c0_g1_i1	TNR25_HUMAN^TNR25_HUMAN^Q:2-292,H:47-144^69.39%ID^E:7e-38^RecName: Full=Tumor necrosis factor receptor superfamily member 25;^Eukaryota; Metazoa; Chordata; Craniata; Vertebrata; Euteleostomi; Mammalia; Eutheria; Euarchontoglires; Primates; Haplorrhini; Catarrhini; Hominidae; Homo	.	TR35695|c0_g1_i1|m.546	2-310[+]	.	.	.	.	.	.	.	.	.	.
TR35718|c0_g1	TR35718|c0_g1_i1	WDR41_MOUSE^WDR41_MOUSE^Q:6-77,H:114-137^87.5%ID^E:7e-06^RecName: Full=WD repeat-containing protein 41;^Eukaryota; Metazoa; Chordata; Craniata; Vertebrata; Euteleostomi; Mammalia; Eutheria; Euarchontoglires; Glires; Rodentia; Sciurognathi; Muroidea; Muridae; Murinae; Mus; Mus	.	.	.	.	.	.	.	ENOG410ZZCU^WD repeat domain 41	KEGG:mmu:218460	GO:0005765^cellular_component^lysosomal membrane	.	.	.
TR35948|c0_g1	TR35948|c0_g1_i1	LORF2_HUMAN^LORF2_HUMAN^Q:1-249,H:38-116^42.17%ID^E:2e-13^RecName: Full=LINE-1 retrotransposable element ORF2 protein;^Eukaryota; Metazoa; Chordata; Craniata; Vertebrata; Euteleostomi; Mammalia; Eutheria; Euarchontoglires; Primates; Haplorrhini; Catarrhini; Hominidae; Homo	.	.	.	.	.	.	.	ENOG410Y9TZ^NA	.	GO:0046872^molecular_function^metal ion binding`GO:0003964^molecular_function^RNA-directed DNA polymerase activity`GO:0009036^molecular_function^Type II site-specific deoxyribonuclease activity`GO:0006310^biological_process^DNA recombination`GO:0090305^biological_process^nucleic acid phosphodiester bond hydrolysis`GO:0032199^biological_process^reverse transcription involved in RNA-mediated transp…	.	.	.
TR36028|c0_g1	TR36028|c0_g1_i1	SOS1_HUMAN^SOS1_HUMAN^Q:125-3,H:237-277^92.68%ID^E:1e-15^RecName: Full=Son of sevenless homolog 1;^Eukaryota; Metazoa; Chordata; Craniata; Vertebrata; Euteleostomi; Mammalia; Eutheria; Euarchontoglires; Primates; Haplorrhini; Catarrhini; Hominidae; Homo	.	.	.	.	.	.	.	ENOG410XR96^Son of sevenless homolog	KEGG:hsa:6654`KO:K03099	GO:0005829^cellular_component^cytosol`GO:0043025^cellular_component^neuronal cell body`GO:0005886^cellular_component^plasma membrane`GO:0014069^cellular_component^postsynaptic density`GO:0003677^molecular_function^DNA binding`GO:0005096^molecular_function^GTPase activator activity`GO:0005088^molecular_function^Ras guanyl-nucleotide exchange factor activity`GO:0005089^molecular_function^Rho guanyl…	.	.	.
TR36028|c0_g2	TR36028|c0_g2_i1	SOS1_MOUSE^SOS1_MOUSE^Q:248-3,H:196-277^98.78%ID^E:2e-47^RecName: Full=Son of sevenless homolog 1;^Eukaryota; Metazoa; Chordata; Craniata; Vertebrata; Euteleostomi; Mammalia; Eutheria; Euarchontoglires; Glires; Rodentia; Sciurognathi; Muroidea; Muridae; Murinae; Mus; Mus	.	.	.	.	.	.	.	ENOG410XR96^Son of sevenless homolog	KEGG:mmu:20662`KO:K03099	GO:0005829^cellular_component^cytosol`GO:0043025^cellular_component^neuronal cell body`GO:0005886^cellular_component^plasma membrane`GO:0014069^cellular_component^postsynaptic density`GO:0003677^molecular_function^DNA binding`GO:0005088^molecular_function^Ras guanyl-nucleotide exchange factor activity`GO:0005089^molecular_function^Rho guanyl-nucleotide exchange factor activity`GO:0001782^biologic…	.	.	.
TR36068|c0_g1	TR36068|c0_g1_i1	ST1A1_RAT^ST1A1_RAT^Q:285-1,H:119-183^57.89%ID^E:3e-28^RecName: Full=Sulfotransferase 1A1;^Eukaryota; Metazoa; Chordata; Craniata; Vertebrata; Euteleostomi; Mammalia; Eutheria; Euarchontoglires; Glires; Rodentia; Sciurognathi; Muroidea; Muridae; Murinae; Rattus	.	.	.	.	.	.	.	ENOG4111H56^Sulfotransferase	KEGG:rno:83783`KO:K01014	GO:0005829^cellular_component^cytosol`GO:0050656^molecular_function^3'-phosphoadenosine 5'-phosphosulfate binding`GO:0004062^molecular_function^aryl sulfotransferase activity`GO:0042803^molecular_function^protein homodimerization activity`GO:0008146^molecular_function^sulfotransferase activity`GO:0018960^biological_process^4-nitrophenol metabolic process`GO:0006584^biological_process^catecholamin…	.	.	.
TR36076|c0_g1	TR36076|c0_g1_i1	LORF1_MOUSE^LORF1_MOUSE^Q:6-179,H:145-202^67.24%ID^E:4e-25^RecName: Full=LINE-1 retrotransposable element ORF1 protein;^Eukaryota; Metazoa; Chordata; Craniata; Vertebrata; Euteleostomi; Mammalia; Eutheria; Euarchontoglires; Glires; Rodentia; Sciurognathi; Muroidea; Muridae; Murinae; Mus; Mus`LORF1_MOUSE^LORF1_MOUSE^Q:170-253,H:200-227^82.14%ID^E:4e-25^RecName: Full=LINE-1 retrotransposable elemen…	.	.	.	.	.	.	.	.	.	GO:0005737^cellular_component^cytoplasm`GO:0005730^cellular_component^nucleolus`GO:0000166^molecular_function^nucleotide binding	.	.	.
TR36093|c0_g1	TR36093|c0_g1_i1	ANGP2_RAT^ANGP2_RAT^Q:322-2,H:1-107^96.26%ID^E:5e-68^RecName: Full=Angiopoietin-2;^Eukaryota; Metazoa; Chordata; Craniata; Vertebrata; Euteleostomi; Mammalia; Eutheria; Euarchontoglires; Glires; Rodentia; Sciurognathi; Muroidea; Muridae; Murinae; Rattus	.	TR36093|c0_g1_i1|m.551	322-2[-]	.	.	.	.	.	.	.	.	.	.
TR36093|c0_g2	TR36093|c0_g2_i1	ANGP2_RAT^ANGP2_RAT^Q:331-2,H:1-110^95.45%ID^E:6e-69^RecName: Full=Angiopoietin-2;^Eukaryota; Metazoa; Chordata; Craniata; Vertebrata; Euteleostomi; Mammalia; Eutheria; Euarchontoglires; Glires; Rodentia; Sciurognathi; Muroidea; Muridae; Murinae; Rattus	.	TR36093|c0_g2_i1|m.552	331-26[-]	.	.	.	.	.	.	.	.	.	.
TR36113|c0_g1	TR36113|c0_g1_i1	HIP1R_MOUSE^HIP1R_MOUSE^Q:256-2,H:714-799^83.72%ID^E:2e-39^RecName: Full=Huntingtin-interacting protein 1-related protein;^Eukaryota; Metazoa; Chordata; Craniata; Vertebrata; Euteleostomi; Mammalia; Eutheria; Euarchontoglires; Glires; Rodentia; Sciurognathi; Muroidea; Muridae; Murinae; Mus; Mus	.	.	.	.	.	.	.	ENOG410XRXQ^Huntingtin interacting protein 1	KEGG:mmu:29816	GO:0030136^cellular_component^clathrin-coated vesicle`GO:0030665^cellular_component^clathrin-coated vesicle membrane`GO:0005905^cellular_component^coated pit`GO:0005737^cellular_component^cytoplasm`GO:0005856^cellular_component^cytoskeleton`GO:0043231^cellular_component^intracellular membrane-bounded organelle`GO:0048471^cellular_component^perinuclear region of cytoplasm`GO:0003779^molecular_func…	.	.	.
TR36269|c0_g1	TR36269|c0_g1_i1	POL_KORV^POL_KORV^Q:286-2,H:294-397^33.65%ID^E:1e-05^RecName: Full=Pro-Pol polyprotein;^Viruses; Retro-transcribing viruses; Retroviridae; Orthoretrovirinae; Gammaretrovirus; unclassified Gammaretrovirus	.	.	.	.	.	.	.	.	.	GO:0030430^cellular_component^host cell cytoplasm`GO:0042025^cellular_component^host cell nucleus`GO:0019012^cellular_component^virion`GO:0004190^molecular_function^aspartic-type endopeptidase activity`GO:0003887^molecular_function^DNA-directed DNA polymerase activity`GO:0046872^molecular_function^metal ion binding`GO:0003723^molecular_function^RNA binding`GO:0003964^molecular_function^RNA-direct…	.	.	.
TR36381|c0_g1	TR36381|c0_g1_i1	STYL1_HUMAN^STYL1_HUMAN^Q:48-677,H:104-313^68.1%ID^E:2e-106^RecName: Full=Serine/threonine/tyrosine-interacting-like protein 1;^Eukaryota; Metazoa; Chordata; Craniata; Vertebrata; Euteleostomi; Mammalia; Eutheria; Euarchontoglires; Primates; Haplorrhini; Catarrhini; Hominidae; Homo	.	TR36381|c0_g1_i1|m.553	3-680[+]	.	.	.	.	.	.	.	.	.	.
TR36476|c0_g1	TR36476|c0_g1_i1	ARK73_RAT^ARK73_RAT^Q:243-356,H:1-38^92.11%ID^E:2e-15^RecName: Full=Aflatoxin B1 aldehyde reductase member 3;^Eukaryota; Metazoa; Chordata; Craniata; Vertebrata; Euteleostomi; Mammalia; Eutheria; Euarchontoglires; Glires; Rodentia; Sciurognathi; Muroidea; Muridae; Murinae; Rattus	.	TR36476|c0_g1_i1|m.556	1-357[+]	.	.	.	.	.	.	.	.	.	.
TR36476|c0_g1	TR36476|c0_g1_i1	ARK73_RAT^ARK73_RAT^Q:243-356,H:1-38^92.11%ID^E:2e-15^RecName: Full=Aflatoxin B1 aldehyde reductase member 3;^Eukaryota; Metazoa; Chordata; Craniata; Vertebrata; Euteleostomi; Mammalia; Eutheria; Euarchontoglires; Glires; Rodentia; Sciurognathi; Muroidea; Muridae; Murinae; Rattus	.	TR36476|c0_g1_i1|m.557	2-358[+]	.	.	.	.	.	.	.	.	.	.
TR36476|c0_g1	TR36476|c0_g1_i1	ARK73_RAT^ARK73_RAT^Q:243-356,H:1-38^92.11%ID^E:2e-15^RecName: Full=Aflatoxin B1 aldehyde reductase member 3;^Eukaryota; Metazoa; Chordata; Craniata; Vertebrata; Euteleostomi; Mammalia; Eutheria; Euarchontoglires; Glires; Rodentia; Sciurognathi; Muroidea; Muridae; Murinae; Rattus	.	TR36476|c0_g1_i1|m.558	356-33[-]	.	.	.	.	.	.	.	.	.	.
TR36719|c0_g1	TR36719|c0_g1_i1	CO6A6_MOUSE^CO6A6_MOUSE^Q:237-46,H:2199-2262^71.88%ID^E:2e-18^RecName: Full=Collagen alpha-6(VI) chain;^Eukaryota; Metazoa; Chordata; Craniata; Vertebrata; Euteleostomi; Mammalia; Eutheria; Euarchontoglires; Glires; Rodentia; Sciurognathi; Muroidea; Muridae; Murinae; Mus; Mus	.	TR36719|c0_g1_i1|m.563	351-43[-]	.	.	.	.	.	.	.	.	.	.
TR36754|c0_g2	TR36754|c0_g2_i1	CLC1A_MOUSE^CLC1A_MOUSE^Q:169-20,H:1-50^94%ID^E:3e-24^RecName: Full=C-type lectin domain family 1 member A;^Eukaryota; Metazoa; Chordata; Craniata; Vertebrata; Euteleostomi; Mammalia; Eutheria; Euarchontoglires; Glires; Rodentia; Sciurognathi; Muroidea; Muridae; Murinae; Mus; Mus	.	.	.	.	.	.	.	ENOG410XPJ1^c-type lectin domain family	KEGG:mmu:243653`KO:K10069	GO:0016021^cellular_component^integral component of membrane`GO:0030246^molecular_function^carbohydrate binding	.	.	.
TR36830|c0_g1	TR36830|c0_g1_i1	EVI2B_MOUSE^EVI2B_MOUSE^Q:235-2,H:218-295^89.74%ID^E:6e-42^RecName: Full=Protein EVI2B;^Eukaryota; Metazoa; Chordata; Craniata; Vertebrata; Euteleostomi; Mammalia; Eutheria; Euarchontoglires; Glires; Rodentia; Sciurognathi; Muroidea; Muridae; Murinae; Mus; Mus	.	.	.	.	.	.	.	ENOG41118NF^Ecotropic viral integration site 2B	KEGG:mmu:101488212`KEGG:mmu:216984`KO:K16854	GO:0016021^cellular_component^integral component of membrane	.	.	.
TR36846|c0_g1	TR36846|c0_g1_i1	LKAM1_HUMAN^LKAM1_HUMAN^Q:1-279,H:88-180^84.95%ID^E:1e-47^RecName: Full=Protein LKAAEAR1;^Eukaryota; Metazoa; Chordata; Craniata; Vertebrata; Euteleostomi; Mammalia; Eutheria; Euarchontoglires; Primates; Haplorrhini; Catarrhini; Hominidae; Homo	.	.	.	.	.	.	.	ENOG4111XH5^chromosome 20 open reading frame 201	KEGG:hsa:198437	.	.	.	.
TR36847|c0_g1	TR36847|c0_g1_i1	WDR74_BOVIN^WDR74_BOVIN^Q:244-95,H:259-308^100%ID^E:5e-27^RecName: Full=WD repeat-containing protein 74;^Eukaryota; Metazoa; Chordata; Craniata; Vertebrata; Euteleostomi; Mammalia; Eutheria; Laurasiatheria; Cetartiodactyla; Ruminantia; Pecora; Bovidae; Bovinae; Bos	.	.	.	.	.	.	.	ENOG410YGGD^WD repeat domain 74	KEGG:bta:505875`KO:K14841	GO:0005730^cellular_component^nucleolus`GO:0001825^biological_process^blastocyst formation`GO:0016070^biological_process^RNA metabolic process	.	.	.
TR36901|c0_g1	TR36901|c0_g1_i1	TMM94_MOUSE^TMM94_MOUSE^Q:523-356,H:1161-1216^89.29%ID^E:5e-44^RecName: Full=Transmembrane protein 94 {ECO:0000250|UniProtKB:Q12767};^Eukaryota; Metazoa; Chordata; Craniata; Vertebrata; Euteleostomi; Mammalia; Eutheria; Euarchontoglires; Glires; Rodentia; Sciurognathi; Muroidea; Muridae; Murinae; Mus; Mus`TMM94_MOUSE^TMM94_MOUSE^Q:282-175,H:1213-1248^88.89%ID^E:5e-44^RecName: Full=Transmembrane p…	.	.	.	.	.	.	.	ENOG410XQVD^kiaa0195	KEGG:mmu:71947	GO:0016021^cellular_component^integral component of membrane`GO:0005654^cellular_component^nucleoplasm	.	.	.
TR36906|c0_g1	TR36906|c0_g1_i1	RL9_ICTPU^RL9_ICTPU^Q:127-59,H:150-172^100%ID^E:1e-05^RecName: Full=60S ribosomal protein L9;^Eukaryota; Metazoa; Chordata; Craniata; Vertebrata; Euteleostomi; Actinopterygii; Neopterygii; Teleostei; Ostariophysi; Siluriformes; Ictaluridae; Ictalurus	.	.	.	.	.	.	.	.	.	GO:0005840^cellular_component^ribosome`GO:0019843^molecular_function^rRNA binding`GO:0003735^molecular_function^structural constituent of ribosome`GO:0006412^biological_process^translation	.	.	.
TR36929|c0_g1	TR36929|c0_g1_i1	GNAO_RAT^GNAO_RAT^Q:2-307,H:62-163^98.04%ID^E:2e-66^RecName: Full=Guanine nucleotide-binding protein G(o) subunit alpha;^Eukaryota; Metazoa; Chordata; Craniata; Vertebrata; Euteleostomi; Mammalia; Eutheria; Euarchontoglires; Glires; Rodentia; Sciurognathi; Muroidea; Muridae; Murinae; Rattus	.	TR36929|c0_g1_i1|m.565	2-307[+]	.	.	.	.	.	.	.	.	.	.
TR37086|c0_g1	TR37086|c0_g1_i1	PCGF1_MOUSE^PCGF1_MOUSE^Q:264-154,H:212-248^91.89%ID^E:2e-16^RecName: Full=Polycomb group RING finger protein 1;^Eukaryota; Metazoa; Chordata; Craniata; Vertebrata; Euteleostomi; Mammalia; Eutheria; Euarchontoglires; Glires; Rodentia; Sciurognathi; Muroidea; Muridae; Murinae; Mus; Mus	.	.	.	.	.	.	.	ENOG410XPCN^Polycomb group ring finger	KEGG:mmu:69837`KO:K11487	GO:0005634^cellular_component^nucleus`GO:0031519^cellular_component^PcG protein complex`GO:0008022^molecular_function^protein C-terminus binding`GO:0008270^molecular_function^zinc ion binding`GO:0035518^biological_process^histone H2A monoubiquitination`GO:0006355^biological_process^regulation of transcription, DNA-templated`GO:0006351^biological_process^transcription, DNA-templated	.	.	.
TR37138|c0_g1	TR37138|c0_g1_i1	COGA1_HUMAN^COGA1_HUMAN^Q:254-3,H:320-403^79.76%ID^E:8e-32^RecName: Full=Collagen alpha-1(XVI) chain;^Eukaryota; Metazoa; Chordata; Craniata; Vertebrata; Euteleostomi; Mammalia; Eutheria; Euarchontoglires; Primates; Haplorrhini; Catarrhini; Hominidae; Homo	.	.	.	.	.	.	.	ENOG411131D^collagen, type XVI, alpha 1	KEGG:hsa:1307	GO:0005597^cellular_component^collagen type XVI trimer`GO:0005788^cellular_component^endoplasmic reticulum lumen`GO:0005576^cellular_component^extracellular region`GO:0005578^cellular_component^proteinaceous extracellular matrix`GO:0005178^molecular_function^integrin binding`GO:0007155^biological_process^cell adhesion`GO:0033627^biological_process^cell adhesion mediated by integrin`GO:0071230^bio…	.	.	.
TR37161|c0_g1	TR37161|c0_g1_i1	KIF11_HUMAN^KIF11_HUMAN^Q:151-2,H:1011-1056^70%ID^E:2e-13^RecName: Full=Kinesin-like protein KIF11;^Eukaryota; Metazoa; Chordata; Craniata; Vertebrata; Euteleostomi; Mammalia; Eutheria; Euarchontoglires; Primates; Haplorrhini; Catarrhini; Hominidae; Homo	.	.	.	.	.	.	.	COG5059^Kinesin family member	KEGG:hsa:3832`KO:K10398	GO:0005737^cellular_component^cytoplasm`GO:0005829^cellular_component^cytosol`GO:0005871^cellular_component^kinesin complex`GO:0016020^cellular_component^membrane`GO:0005874^cellular_component^microtubule`GO:0005819^cellular_component^spindle`GO:0000922^cellular_component^spindle pole`GO:0005524^molecular_function^ATP binding`GO:0008574^molecular_function^ATP-dependent microtubule motor activity,…	.	.	.
TR37238|c0_g1	TR37238|c0_g1_i1	AKTS1_MOUSE^AKTS1_MOUSE^Q:144-1,H:154-201^85.42%ID^E:3e-10^RecName: Full=Proline-rich AKT1 substrate 1;^Eukaryota; Metazoa; Chordata; Craniata; Vertebrata; Euteleostomi; Mammalia; Eutheria; Euarchontoglires; Glires; Rodentia; Sciurognathi; Muroidea; Muridae; Murinae; Mus; Mus`AKTS1_MOUSE^AKTS1_MOUSE^Q:262-227,H:142-153^91.67%ID^E:3e-10^RecName: Full=Proline-rich AKT1 substrate 1;^Eukaryota; Metaz…	.	.	.	.	.	.	.	ENOG41121RI^AKT1 substrate 1 (Proline-rich)	KEGG:mmu:67605`KO:K16184	GO:0005737^cellular_component^cytoplasm`GO:0005829^cellular_component^cytosol`GO:0045792^biological_process^negative regulation of cell size`GO:0006469^biological_process^negative regulation of protein kinase activity`GO:0032007^biological_process^negative regulation of TOR signaling`GO:0048011^biological_process^neurotrophin TRK receptor signaling pathway`GO:0007219^biological_process^Notch sign…	.	.	.
TR37280|c0_g1	TR37280|c0_g1_i1	PIGB_BOVIN^PIGB_BOVIN^Q:308-159,H:338-382^58%ID^E:9e-09^RecName: Full=GPI mannosyltransferase 3;^Eukaryota; Metazoa; Chordata; Craniata; Vertebrata; Euteleostomi; Mammalia; Eutheria; Laurasiatheria; Cetartiodactyla; Ruminantia; Pecora; Bovidae; Bovinae; Bos	.	.	.	.	.	.	.	.	KEGG:bta:616044`KO:K05286	GO:0005789^cellular_component^endoplasmic reticulum membrane`GO:0016021^cellular_component^integral component of membrane`GO:0000030^molecular_function^mannosyltransferase activity`GO:0006506^biological_process^GPI anchor biosynthetic process`GO:0097502^biological_process^mannosylation	.	.	.
TR37287|c0_g1	TR37287|c0_g1_i1	RELN_RAT^RELN_RAT^Q:4-600,H:3019-3217^99.5%ID^E:6e-132^RecName: Full=Reelin;^Eukaryota; Metazoa; Chordata; Craniata; Vertebrata; Euteleostomi; Mammalia; Eutheria; Euarchontoglires; Glires; Rodentia; Sciurognathi; Muroidea; Muridae; Murinae; Rattus`RELN_RAT^RELN_RAT^Q:4-588,H:1197-1393^32.69%ID^E:1e-21^RecName: Full=Reelin;^Eukaryota; Metazoa; Chordata; Craniata; Vertebrata; Euteleostomi; Mammalia…	.	TR37287|c0_g1_i1|m.569	1-600[+]	.	.	.	.	.	.	.	.	.	.
TR37287|c0_g1	TR37287|c0_g1_i1	RELN_RAT^RELN_RAT^Q:4-600,H:3019-3217^99.5%ID^E:6e-132^RecName: Full=Reelin;^Eukaryota; Metazoa; Chordata; Craniata; Vertebrata; Euteleostomi; Mammalia; Eutheria; Euarchontoglires; Glires; Rodentia; Sciurognathi; Muroidea; Muridae; Murinae; Rattus`RELN_RAT^RELN_RAT^Q:4-588,H:1197-1393^32.69%ID^E:1e-21^RecName: Full=Reelin;^Eukaryota; Metazoa; Chordata; Craniata; Vertebrata; Euteleostomi; Mammalia…	.	TR37287|c0_g1_i1|m.570	366-1[-]	.	.	.	.	.	.	.	.	.	.
TR37715|c0_g2	TR37715|c0_g2_i1	RAI1_MOUSE^RAI1_MOUSE^Q:1-291,H:1612-1708^93.81%ID^E:7e-45^RecName: Full=Retinoic acid-induced protein 1;^Eukaryota; Metazoa; Chordata; Craniata; Vertebrata; Euteleostomi; Mammalia; Eutheria; Euarchontoglires; Glires; Rodentia; Sciurognathi; Muroidea; Muridae; Murinae; Mus; Mus	.	.	.	.	.	.	.	ENOG410Z8S8^Retinoic acid induced 1	KEGG:mmu:19377	GO:0005739^cellular_component^mitochondrion`GO:0005654^cellular_component^nucleoplasm`GO:0005634^cellular_component^nucleus`GO:0035326^molecular_function^enhancer binding`GO:0003700^molecular_function^transcription factor activity, sequence-specific DNA binding`GO:0044212^molecular_function^transcription regulatory region DNA binding`GO:0008270^molecular_function^zinc ion binding`GO:0032922^biolo…	.	.	.
TR37787|c0_g2	TR37787|c0_g2_i1	LORF2_HUMAN^LORF2_HUMAN^Q:208-14,H:1144-1211^50%ID^E:1e-07^RecName: Full=LINE-1 retrotransposable element ORF2 protein;^Eukaryota; Metazoa; Chordata; Craniata; Vertebrata; Euteleostomi; Mammalia; Eutheria; Euarchontoglires; Primates; Haplorrhini; Catarrhini; Hominidae; Homo	.	.	.	.	.	.	.	ENOG410Y9TZ^NA	.	GO:0046872^molecular_function^metal ion binding`GO:0003964^molecular_function^RNA-directed DNA polymerase activity`GO:0009036^molecular_function^Type II site-specific deoxyribonuclease activity`GO:0006310^biological_process^DNA recombination`GO:0090305^biological_process^nucleic acid phosphodiester bond hydrolysis`GO:0032199^biological_process^reverse transcription involved in RNA-mediated transp…	.	.	.
TR37855|c0_g1	TR37855|c0_g1_i1	APOB_RAT^APOB_RAT^Q:1-585,H:3224-3418^82.05%ID^E:1e-99^RecName: Full=Apolipoprotein B-100;^Eukaryota; Metazoa; Chordata; Craniata; Vertebrata; Euteleostomi; Mammalia; Eutheria; Euarchontoglires; Glires; Rodentia; Sciurognathi; Muroidea; Muridae; Murinae; Rattus	.	TR37855|c0_g1_i1|m.575	1-585[+]	.	.	.	.	.	.	.	.	.	.
TR37893|c0_g1	TR37893|c0_g1_i1	RNF24_MOUSE^RNF24_MOUSE^Q:241-104,H:103-148^97.83%ID^E:1e-23^RecName: Full=RING finger protein 24;^Eukaryota; Metazoa; Chordata; Craniata; Vertebrata; Euteleostomi; Mammalia; Eutheria; Euarchontoglires; Glires; Rodentia; Sciurognathi; Muroidea; Muridae; Murinae; Mus; Mus	.	TR37893|c0_g1_i1|m.577	372-1[-]	.	.	.	.	.	.	.	.	.	.
TR37893|c0_g1	TR37893|c0_g1_i1	RNF24_MOUSE^RNF24_MOUSE^Q:241-104,H:103-148^97.83%ID^E:1e-23^RecName: Full=RING finger protein 24;^Eukaryota; Metazoa; Chordata; Craniata; Vertebrata; Euteleostomi; Mammalia; Eutheria; Euarchontoglires; Glires; Rodentia; Sciurognathi; Muroidea; Muridae; Murinae; Mus; Mus	.	TR37893|c0_g1_i1|m.578	2-352[+]	.	.	.	.	.	.	.	.	.	.
TR37936|c0_g1	TR37936|c0_g1_i1	LORF1_MOUSE^LORF1_MOUSE^Q:2-208,H:279-347^56.52%ID^E:4e-19^RecName: Full=LINE-1 retrotransposable element ORF1 protein;^Eukaryota; Metazoa; Chordata; Craniata; Vertebrata; Euteleostomi; Mammalia; Eutheria; Euarchontoglires; Glires; Rodentia; Sciurognathi; Muroidea; Muridae; Murinae; Mus; Mus	.	.	.	.	.	.	.	.	.	GO:0005737^cellular_component^cytoplasm`GO:0005730^cellular_component^nucleolus`GO:0000166^molecular_function^nucleotide binding	.	.	.
TR37966|c0_g1	TR37966|c0_g1_i1	LORF2_MOUSE^LORF2_MOUSE^Q:279-407,H:99-141^46.51%ID^E:7e-10^RecName: Full=LINE-1 retrotransposable element ORF2 protein;^Eukaryota; Metazoa; Chordata; Craniata; Vertebrata; Euteleostomi; Mammalia; Eutheria; Euarchontoglires; Glires; Rodentia; Sciurognathi; Muroidea; Muridae; Murinae; Mus; Mus`LORF2_MOUSE^LORF2_MOUSE^Q:406-498,H:145-171^48.39%ID^E:7e-10^RecName: Full=LINE-1 retrotransposable eleme…	.	.	.	.	.	.	.	ENOG41120A8^NA	.	GO:0004519^molecular_function^endonuclease activity`GO:0046872^molecular_function^metal ion binding`GO:0003964^molecular_function^RNA-directed DNA polymerase activity`GO:0006310^biological_process^DNA recombination	.	.	.
TR38018|c0_g1	TR38018|c0_g1_i1	CXCR6_MOUSE^CXCR6_MOUSE^Q:1039-23,H:12-351^85.29%ID^E:0^RecName: Full=C-X-C chemokine receptor type 6;^Eukaryota; Metazoa; Chordata; Craniata; Vertebrata; Euteleostomi; Mammalia; Eutheria; Euarchontoglires; Glires; Rodentia; Sciurognathi; Muroidea; Muridae; Murinae; Mus; Mus	.	TR38018|c0_g1_i1|m.580	1084-20[-]	.	.	.	.	.	.	.	.	.	.
TR38141|c0_g1	TR38141|c0_g1_i1	EVPL_HUMAN^EVPL_HUMAN^Q:105-1,H:31-65^100%ID^E:1e-13^RecName: Full=Envoplakin;^Eukaryota; Metazoa; Chordata; Craniata; Vertebrata; Euteleostomi; Mammalia; Eutheria; Euarchontoglires; Primates; Haplorrhini; Catarrhini; Hominidae; Homo	.	.	.	.	.	.	.	ENOG410XRFQ^envoplakin	KEGG:hsa:2125`KO:K10383	GO:0001533^cellular_component^cornified envelope`GO:0005737^cellular_component^cytoplasm`GO:0030057^cellular_component^desmosome`GO:0070062^cellular_component^extracellular exosome`GO:0045111^cellular_component^intermediate filament cytoskeleton`GO:0030674^molecular_function^protein binding, bridging`GO:0005198^molecular_function^structural molecule activity`GO:0008544^biological_process^epidermi…	.	.	.
TR38261|c0_g1	TR38261|c0_g1_i1	LRIF1_RAT^LRIF1_RAT^Q:154-2,H:520-571^73.08%ID^E:2e-25^RecName: Full=Ligand-dependent nuclear receptor-interacting factor 1;^Eukaryota; Metazoa; Chordata; Craniata; Vertebrata; Euteleostomi; Mammalia; Eutheria; Euarchontoglires; Glires; Rodentia; Sciurognathi; Muroidea; Muridae; Murinae; Rattus`LRIF1_RAT^LRIF1_RAT^Q:255-133,H:486-526^70.73%ID^E:2e-25^RecName: Full=Ligand-dependent nuclear recepto…	.	.	.	.	.	.	.	ENOG41129E9^ligand dependent nuclear receptor interacting factor 1	.	GO:0016363^cellular_component^nuclear matrix`GO:0006355^biological_process^regulation of transcription, DNA-templated`GO:0006351^biological_process^transcription, DNA-templated	.	.	.
TR38261|c0_g2	TR38261|c0_g2_i1	LRIF1_RAT^LRIF1_RAT^Q:256-5,H:486-570^76.47%ID^E:2e-36^RecName: Full=Ligand-dependent nuclear receptor-interacting factor 1;^Eukaryota; Metazoa; Chordata; Craniata; Vertebrata; Euteleostomi; Mammalia; Eutheria; Euarchontoglires; Glires; Rodentia; Sciurognathi; Muroidea; Muridae; Murinae; Rattus	.	.	.	.	.	.	.	ENOG41129E9^ligand dependent nuclear receptor interacting factor 1	.	GO:0016363^cellular_component^nuclear matrix`GO:0006355^biological_process^regulation of transcription, DNA-templated`GO:0006351^biological_process^transcription, DNA-templated	.	.	.
TR38330|c0_g1	TR38330|c0_g1_i1	MFS12_MOUSE^MFS12_MOUSE^Q:132-1,H:427-470^86.36%ID^E:9e-06^RecName: Full=Major facilitator superfamily domain-containing protein 12;^Eukaryota; Metazoa; Chordata; Craniata; Vertebrata; Euteleostomi; Mammalia; Eutheria; Euarchontoglires; Glires; Rodentia; Sciurognathi; Muroidea; Muridae; Murinae; Mus; Mus	.	.	.	.	.	.	.	ENOG4111I58^major facilitator superfamily domain containing 12	KEGG:mmu:73822	GO:0016021^cellular_component^integral component of membrane`GO:0005765^cellular_component^lysosomal membrane`GO:0006810^biological_process^transport	.	.	.
TR38487|c0_g1	TR38487|c0_g1_i1	LORF2_MOUSE^LORF2_MOUSE^Q:54-440,H:578-707^48.85%ID^E:7e-21^RecName: Full=LINE-1 retrotransposable element ORF2 protein;^Eukaryota; Metazoa; Chordata; Craniata; Vertebrata; Euteleostomi; Mammalia; Eutheria; Euarchontoglires; Glires; Rodentia; Sciurognathi; Muroidea; Muridae; Murinae; Mus; Mus	.	.	.	.	.	.	.	ENOG41120A8^NA	.	GO:0004519^molecular_function^endonuclease activity`GO:0046872^molecular_function^metal ion binding`GO:0003964^molecular_function^RNA-directed DNA polymerase activity`GO:0006310^biological_process^DNA recombination	.	.	.
TR38557|c0_g1	TR38557|c0_g1_i1	KDM1A_HUMAN^KDM1A_HUMAN^Q:88-2,H:448-476^100%ID^E:8e-11^RecName: Full=Lysine-specific histone demethylase 1A;^Eukaryota; Metazoa; Chordata; Craniata; Vertebrata; Euteleostomi; Mammalia; Eutheria; Euarchontoglires; Primates; Haplorrhini; Catarrhini; Hominidae; Homo	.	.	.	.	.	.	.	ENOG410XSNC^amine oxidase	KEGG:hsa:23028`KO:K11450	GO:1990391^cellular_component^DNA repair complex`GO:0000790^cellular_component^nuclear chromatin`GO:0005654^cellular_component^nucleoplasm`GO:0005634^cellular_component^nucleus`GO:0043234^cellular_component^protein complex`GO:0005667^cellular_component^transcription factor complex`GO:0050681^molecular_function^androgen receptor binding`GO:0003682^molecular_function^chromatin binding`GO:0032451^mo…	.	.	.
TR38557|c0_g2	TR38557|c0_g2_i1	KDM1A_HUMAN^KDM1A_HUMAN^Q:88-2,H:448-476^100%ID^E:5e-11^RecName: Full=Lysine-specific histone demethylase 1A;^Eukaryota; Metazoa; Chordata; Craniata; Vertebrata; Euteleostomi; Mammalia; Eutheria; Euarchontoglires; Primates; Haplorrhini; Catarrhini; Hominidae; Homo	.	.	.	.	.	.	.	ENOG410XSNC^amine oxidase	KEGG:hsa:23028`KO:K11450	GO:1990391^cellular_component^DNA repair complex`GO:0000790^cellular_component^nuclear chromatin`GO:0005654^cellular_component^nucleoplasm`GO:0005634^cellular_component^nucleus`GO:0043234^cellular_component^protein complex`GO:0005667^cellular_component^transcription factor complex`GO:0050681^molecular_function^androgen receptor binding`GO:0003682^molecular_function^chromatin binding`GO:0032451^mo…	.	.	.
TR38589|c0_g1	TR38589|c0_g1_i1	RBBP6_MOUSE^RBBP6_MOUSE^Q:83-3,H:775-801^96.3%ID^E:7e-09^RecName: Full=E3 ubiquitin-protein ligase RBBP6;^Eukaryota; Metazoa; Chordata; Craniata; Vertebrata; Euteleostomi; Mammalia; Eutheria; Euarchontoglires; Glires; Rodentia; Sciurognathi; Muroidea; Muridae; Murinae; Mus; Mus	.	.	.	.	.	.	.	COG5222^Retinoblastoma binding protein 6	KEGG:mmu:19647`KO:K10624	GO:0005694^cellular_component^chromosome`GO:0005737^cellular_component^cytoplasm`GO:0005815^cellular_component^microtubule organizing center`GO:0005730^cellular_component^nucleolus`GO:0005654^cellular_component^nucleoplasm`GO:0016874^molecular_function^ligase activity`GO:0044822^molecular_function^poly(A) RNA binding`GO:0061630^molecular_function^ubiquitin protein ligase activity`GO:0004842^molec…	.	.	.
TR38722|c0_g1	TR38722|c0_g1_i1	MTMR7_HUMAN^MTMR7_HUMAN^Q:1-309,H:558-660^97.09%ID^E:2e-60^RecName: Full=Myotubularin-related protein 7;^Eukaryota; Metazoa; Chordata; Craniata; Vertebrata; Euteleostomi; Mammalia; Eutheria; Euarchontoglires; Primates; Haplorrhini; Catarrhini; Hominidae; Homo	.	TR38722|c0_g1_i1|m.592	1-312[+]	.	.	.	.	.	.	.	.	.	.
TR38740|c0_g1	TR38740|c0_g1_i1	LORF2_MOUSE^LORF2_MOUSE^Q:1-249,H:873-955^66.27%ID^E:3e-31^RecName: Full=LINE-1 retrotransposable element ORF2 protein;^Eukaryota; Metazoa; Chordata; Craniata; Vertebrata; Euteleostomi; Mammalia; Eutheria; Euarchontoglires; Glires; Rodentia; Sciurognathi; Muroidea; Muridae; Murinae; Mus; Mus	.	.	.	.	.	.	.	ENOG41120A8^NA	.	GO:0004519^molecular_function^endonuclease activity`GO:0046872^molecular_function^metal ion binding`GO:0003964^molecular_function^RNA-directed DNA polymerase activity`GO:0006310^biological_process^DNA recombination	.	.	.
TR38754|c0_g2	TR38754|c0_g2_i1	MYLK2_MOUSE^MYLK2_MOUSE^Q:10-174,H:1-55^76.36%ID^E:1e-16^RecName: Full=Myosin light chain kinase 2, skeletal/cardiac muscle;^Eukaryota; Metazoa; Chordata; Craniata; Vertebrata; Euteleostomi; Mammalia; Eutheria; Euarchontoglires; Glires; Rodentia; Sciurognathi; Muroidea; Muridae; Murinae; Mus; Mus	.	TR38754|c0_g2_i1|m.593	1-315[+]	.	.	.	.	.	.	.	.	.	.
TR38754|c0_g2	TR38754|c0_g2_i1	MYLK2_MOUSE^MYLK2_MOUSE^Q:10-174,H:1-55^76.36%ID^E:1e-16^RecName: Full=Myosin light chain kinase 2, skeletal/cardiac muscle;^Eukaryota; Metazoa; Chordata; Craniata; Vertebrata; Euteleostomi; Mammalia; Eutheria; Euarchontoglires; Glires; Rodentia; Sciurognathi; Muroidea; Muridae; Murinae; Mus; Mus	.	TR38754|c0_g2_i1|m.594	314-3[-]	.	.	.	.	.	.	.	.	.	.
TR38813|c0_g1	TR38813|c0_g1_i1	GALT_MOUSE^GALT_MOUSE^Q:298-2,H:102-200^96.97%ID^E:3e-65^RecName: Full=Galactose-1-phosphate uridylyltransferase;^Eukaryota; Metazoa; Chordata; Craniata; Vertebrata; Euteleostomi; Mammalia; Eutheria; Euarchontoglires; Glires; Rodentia; Sciurognathi; Muroidea; Muridae; Murinae; Mus; Mus	.	TR38813|c0_g1_i1|m.595	298-2[-]	.	.	.	.	.	.	.	.	.	.
TR38914|c0_g1	TR38914|c0_g1_i1	CRNS1_MOUSE^CRNS1_MOUSE^Q:1-111,H:791-827^94.59%ID^E:7e-15^RecName: Full=Carnosine synthase 1;^Eukaryota; Metazoa; Chordata; Craniata; Vertebrata; Euteleostomi; Mammalia; Eutheria; Euarchontoglires; Glires; Rodentia; Sciurognathi; Muroidea; Muridae; Murinae; Mus; Mus	.	.	.	.	.	.	.	COG0439^acetyl-CoA carboxylase biotin carboxylase	.	GO:0005524^molecular_function^ATP binding`GO:0016887^molecular_function^ATPase activity`GO:0047730^molecular_function^carnosine synthase activity`GO:0046872^molecular_function^metal ion binding`GO:0035499^biological_process^carnosine biosynthetic process	.	.	.
TR38937|c0_g1	TR38937|c0_g1_i1	HYAS1_MOUSE^HYAS1_MOUSE^Q:732-484,H:239-321^92.77%ID^E:2e-44^RecName: Full=Hyaluronan synthase 1;^Eukaryota; Metazoa; Chordata; Craniata; Vertebrata; Euteleostomi; Mammalia; Eutheria; Euarchontoglires; Glires; Rodentia; Sciurognathi; Muroidea; Muridae; Murinae; Mus; Mus	.	TR38937|c0_g1_i1|m.596	220-708[+]	.	.	.	.	.	.	.	.	.	.
TR38947|c0_g1	TR38947|c0_g1_i1	GP182_MOUSE^GP182_MOUSE^Q:326-3,H:231-338^87.04%ID^E:2e-61^RecName: Full=G-protein coupled receptor 182;^Eukaryota; Metazoa; Chordata; Craniata; Vertebrata; Euteleostomi; Mammalia; Eutheria; Euarchontoglires; Glires; Rodentia; Sciurognathi; Muroidea; Muridae; Murinae; Mus; Mus	.	TR38947|c0_g1_i1|m.597	329-3[-]	.	.	.	.	.	.	.	.	.	.
TR38951|c0_g1	TR38951|c0_g1_i1	BMAL1_MESAU^BMAL1_MESAU^Q:439-329,H:539-575^94.59%ID^E:3e-14^RecName: Full=Aryl hydrocarbon receptor nuclear translocator-like protein 1;^Eukaryota; Metazoa; Chordata; Craniata; Vertebrata; Euteleostomi; Mammalia; Eutheria; Euarchontoglires; Glires; Rodentia; Sciurognathi; Muroidea; Cricetidae; Cricetinae; Mesocricetus	.	.	.	.	.	.	.	.	.	GO:0033391^cellular_component^chromatoid body`GO:0005634^cellular_component^nucleus`GO:0016605^cellular_component^PML body`GO:0005667^cellular_component^transcription factor complex`GO:0001047^molecular_function^core promoter binding`GO:0003677^molecular_function^DNA binding`GO:0070888^molecular_function^E-box binding`GO:0043565^molecular_function^sequence-specific DNA binding`GO:0003700^molecula…	.	.	.
TR39013|c0_g1	TR39013|c0_g1_i1	RHOV_MOUSE^RHOV_MOUSE^Q:185-712,H:29-204^99.43%ID^E:1e-123^RecName: Full=Rho-related GTP-binding protein RhoV;^Eukaryota; Metazoa; Chordata; Craniata; Vertebrata; Euteleostomi; Mammalia; Eutheria; Euarchontoglires; Glires; Rodentia; Sciurognathi; Muroidea; Muridae; Murinae; Mus; Mus	.	TR39013|c0_g1_i1|m.599	2-712[+]	.	.	.	.	.	.	.	.	.	.
TR39090|c0_g2	TR39090|c0_g2_i1	KLRG2_MOUSE^KLRG2_MOUSE^Q:2-451,H:82-231^79.61%ID^E:7e-58^RecName: Full=Killer cell lectin-like receptor subfamily G member 2;^Eukaryota; Metazoa; Chordata; Craniata; Vertebrata; Euteleostomi; Mammalia; Eutheria; Euarchontoglires; Glires; Rodentia; Sciurognathi; Muroidea; Muridae; Murinae; Mus; Mus	.	TR39090|c0_g2_i1|m.601	2-484[+]	.	.	.	.	.	.	.	.	.	.
TR39090|c0_g2	TR39090|c0_g2_i1	KLRG2_MOUSE^KLRG2_MOUSE^Q:2-451,H:82-231^79.61%ID^E:7e-58^RecName: Full=Killer cell lectin-like receptor subfamily G member 2;^Eukaryota; Metazoa; Chordata; Craniata; Vertebrata; Euteleostomi; Mammalia; Eutheria; Euarchontoglires; Glires; Rodentia; Sciurognathi; Muroidea; Muridae; Murinae; Mus; Mus	.	TR39090|c0_g2_i1|m.602	447-1[-]	.	.	.	.	.	.	.	.	.	.
TR39189|c0_g1	TR39189|c0_g1_i1	LORF2_MOUSE^LORF2_MOUSE^Q:288-16,H:479-575^47.42%ID^E:6e-11^RecName: Full=LINE-1 retrotransposable element ORF2 protein;^Eukaryota; Metazoa; Chordata; Craniata; Vertebrata; Euteleostomi; Mammalia; Eutheria; Euarchontoglires; Glires; Rodentia; Sciurognathi; Muroidea; Muridae; Murinae; Mus; Mus	.	.	.	.	.	.	.	ENOG41120A8^NA	.	GO:0004519^molecular_function^endonuclease activity`GO:0046872^molecular_function^metal ion binding`GO:0003964^molecular_function^RNA-directed DNA polymerase activity`GO:0006310^biological_process^DNA recombination	.	.	.
TR39311|c0_g1	TR39311|c0_g1_i1	LORF2_MOUSE^LORF2_MOUSE^Q:173-84,H:1143-1172^60%ID^E:7e-08^RecName: Full=LINE-1 retrotransposable element ORF2 protein;^Eukaryota; Metazoa; Chordata; Craniata; Vertebrata; Euteleostomi; Mammalia; Eutheria; Euarchontoglires; Glires; Rodentia; Sciurognathi; Muroidea; Muridae; Murinae; Mus; Mus`LORF2_MOUSE^LORF2_MOUSE^Q:235-155,H:1122-1148^59.26%ID^E:7e-08^RecName: Full=LINE-1 retrotransposable elem…	.	.	.	.	.	.	.	ENOG41120A8^NA	.	GO:0004519^molecular_function^endonuclease activity`GO:0046872^molecular_function^metal ion binding`GO:0003964^molecular_function^RNA-directed DNA polymerase activity`GO:0006310^biological_process^DNA recombination	.	.	.
TR39351|c0_g2	TR39351|c0_g2_i1	MASU1_MOUSE^MASU1_MOUSE^Q:314-231,H:193-220^89.29%ID^E:2e-07^RecName: Full=Mitochondrial assembly of ribosomal large subunit protein 1;^Eukaryota; Metazoa; Chordata; Craniata; Vertebrata; Euteleostomi; Mammalia; Eutheria; Euarchontoglires; Glires; Rodentia; Sciurognathi; Muroidea; Muridae; Murinae; Mus; Mus	.	.	.	.	.	.	.	COG0799^Functions as a ribosomal silencing factor. Interacts with ribosomal protein L14 (rplN), blocking formation of intersubunit bridge B8. Prevents association of the 30S and 50S ribosomal subunits and the formation of functional ribosomes, thus repressing translation (By similarity)	KEGG:mmu:75593	GO:0005737^cellular_component^cytoplasm`GO:0005759^cellular_component^mitochondrial matrix`GO:0005739^cellular_component^mitochondrion`GO:0043023^molecular_function^ribosomal large subunit binding`GO:0070130^biological_process^negative regulation of mitochondrial translation`GO:0090071^biological_process^negative regulation of ribosome biogenesis`GO:0017148^biological_process^negative regulation …	.	.	.
TR39356|c0_g1	TR39356|c0_g1_i1	NEDD4_MOUSE^NEDD4_MOUSE^Q:320-222,H:39-71^57.58%ID^E:4e-06^RecName: Full=E3 ubiquitin-protein ligase NEDD4;^Eukaryota; Metazoa; Chordata; Craniata; Vertebrata; Euteleostomi; Mammalia; Eutheria; Euarchontoglires; Glires; Rodentia; Sciurognathi; Muroidea; Muridae; Murinae; Mus; Mus	.	.	.	.	.	.	.	COG5021^ubiquitin protein ligase	KEGG:mmu:17999`KO:K10591	GO:0005938^cellular_component^cell cortex`GO:0000785^cellular_component^chromatin`GO:0005737^cellular_component^cytoplasm`GO:0005829^cellular_component^cytosol`GO:0070062^cellular_component^extracellular exosome`GO:0005794^cellular_component^Golgi apparatus`GO:0016020^cellular_component^membrane`GO:0045121^cellular_component^membrane raft`GO:0005902^cellular_component^microvillus`GO:0048471^cellu…	.	.	.
TR39360|c0_g1	TR39360|c0_g1_i1	PCLO_RAT^PCLO_RAT^Q:62-445,H:3902-4029^95.31%ID^E:3e-67^RecName: Full=Protein piccolo;^Eukaryota; Metazoa; Chordata; Craniata; Vertebrata; Euteleostomi; Mammalia; Eutheria; Euarchontoglires; Glires; Rodentia; Sciurognathi; Muroidea; Muridae; Murinae; Rattus	.	TR39360|c0_g1_i1|m.604	2-445[+]	.	.	.	.	.	.	.	.	.	.
TR39473|c0_g1	TR39473|c0_g1_i1	PRD10_MOUSE^PRD10_MOUSE^Q:163-71,H:1118-1148^90.32%ID^E:3e-09^RecName: Full=PR domain zinc finger protein 10;^Eukaryota; Metazoa; Chordata; Craniata; Vertebrata; Euteleostomi; Mammalia; Eutheria; Euarchontoglires; Glires; Rodentia; Sciurognathi; Muroidea; Muridae; Murinae; Mus; Mus	.	.	.	.	.	.	.	.	.	GO:0005634^cellular_component^nucleus`GO:0003677^molecular_function^DNA binding`GO:0046872^molecular_function^metal ion binding`GO:0008168^molecular_function^methyltransferase activity`GO:0006355^biological_process^regulation of transcription, DNA-templated`GO:0006351^biological_process^transcription, DNA-templated	.	.	.
TR39586|c0_g1	TR39586|c0_g1_i1	NEDD4_MOUSE^NEDD4_MOUSE^Q:287-195,H:41-71^61.29%ID^E:3e-06^RecName: Full=E3 ubiquitin-protein ligase NEDD4;^Eukaryota; Metazoa; Chordata; Craniata; Vertebrata; Euteleostomi; Mammalia; Eutheria; Euarchontoglires; Glires; Rodentia; Sciurognathi; Muroidea; Muridae; Murinae; Mus; Mus	.	TR39586|c0_g1_i1|m.607	1-309[+]	.	.	.	.	.	.	.	.	.	.
TR39595|c0_g1	TR39595|c0_g1_i1	GPR85_PONAB^GPR85_PONAB^Q:3-290,H:115-210^100%ID^E:1e-45^RecName: Full=Probable G-protein coupled receptor 85;^Eukaryota; Metazoa; Chordata; Craniata; Vertebrata; Euteleostomi; Mammalia; Eutheria; Euarchontoglires; Primates; Haplorrhini; Catarrhini; Hominidae; Pongo	.	.	.	.	.	.	.	ENOG410XRW9^Receptor	KEGG:pon:100190819`KO:K04302	GO:0005783^cellular_component^endoplasmic reticulum`GO:0016021^cellular_component^integral component of membrane`GO:0005886^cellular_component^plasma membrane`GO:0004930^molecular_function^G-protein coupled receptor activity	.	.	.
TR39675|c0_g1	TR39675|c0_g1_i1	CUL7_RAT^CUL7_RAT^Q:157-2,H:1024-1075^82.69%ID^E:2e-11^RecName: Full=Cullin-7 {ECO:0000250|UniProtKB:Q8VE73};^Eukaryota; Metazoa; Chordata; Craniata; Vertebrata; Euteleostomi; Mammalia; Eutheria; Euarchontoglires; Glires; Rodentia; Sciurognathi; Muroidea; Muridae; Murinae; Rattus	.	.	.	.	.	.	.	ENOG410XP9Y^RING finger) protein	.	GO:1990393^cellular_component^3M complex`GO:0005813^cellular_component^centrosome`GO:0031467^cellular_component^Cul7-RING ubiquitin ligase complex`GO:0005737^cellular_component^cytoplasm`GO:0005794^cellular_component^Golgi apparatus`GO:0048471^cellular_component^perinuclear region of cytoplasm`GO:0001837^biological_process^epithelial to mesenchymal transition`GO:0007030^biological_process^Golgi o…	.	.	.
TR39676|c0_g1	TR39676|c0_g1_i1	GLNA_MOUSE^GLNA_MOUSE^Q:1-81,H:133-159^100%ID^E:1e-10^RecName: Full=Glutamine synthetase;^Eukaryota; Metazoa; Chordata; Craniata; Vertebrata; Euteleostomi; Mammalia; Eutheria; Euarchontoglires; Glires; Rodentia; Sciurognathi; Muroidea; Muridae; Murinae; Mus; Mus	.	.	.	.	.	.	.	COG0174^glutamine synthetase	KEGG:mmu:14645`KO:K01915	GO:0043679^cellular_component^axon terminus`GO:0044297^cellular_component^cell body`GO:0005737^cellular_component^cytoplasm`GO:0070062^cellular_component^extracellular exosome`GO:0097386^cellular_component^glial cell projection`GO:0005739^cellular_component^mitochondrion`GO:0043209^cellular_component^myelin sheath`GO:0005634^cellular_component^nucleus`GO:0043204^cellular_component^perikaryon`GO:0…	.	.	.
TR39786|c0_g1	TR39786|c0_g1_i1	CAPON_MOUSE^CAPON_MOUSE^Q:1-111,H:466-502^100%ID^E:1e-15^RecName: Full=Carboxyl-terminal PDZ ligand of neuronal nitric oxide synthase protein;^Eukaryota; Metazoa; Chordata; Craniata; Vertebrata; Euteleostomi; Mammalia; Eutheria; Euarchontoglires; Glires; Rodentia; Sciurognathi; Muroidea; Muridae; Murinae; Mus; Mus	.	.	.	.	.	.	.	ENOG410ZTVD^pdz ligand of neuronal nitric oxide synthase	KEGG:mmu:70729`KO:K16513	GO:0005739^cellular_component^mitochondrion`GO:0033017^cellular_component^sarcoplasmic reticulum membrane`GO:0030018^cellular_component^Z disc`GO:0050998^molecular_function^nitric-oxide synthase binding	.	.	.
TR39796|c0_g1	TR39796|c0_g1_i1	RASA1_RAT^RASA1_RAT^Q:1034-933,H:907-940^91.18%ID^E:3e-09^RecName: Full=Ras GTPase-activating protein 1;^Eukaryota; Metazoa; Chordata; Craniata; Vertebrata; Euteleostomi; Mammalia; Eutheria; Euarchontoglires; Glires; Rodentia; Sciurognathi; Muroidea; Muridae; Murinae; Rattus	.	.	.	.	.	.	.	ENOG410XPU1^GTPase Activating protein	KEGG:rno:25676`KO:K04352	GO:0005829^cellular_component^cytosol`GO:0031235^cellular_component^intrinsic component of the cytoplasmic side of the plasma membrane`GO:0016020^cellular_component^membrane`GO:0031965^cellular_component^nuclear membrane`GO:0005886^cellular_component^plasma membrane`GO:0005096^molecular_function^GTPase activator activity`GO:0044325^molecular_function^ion channel binding`GO:0019900^molecular_funct…	.	.	.
TR39803|c0_g1	TR39803|c0_g1_i1	HPS3_MOUSE^HPS3_MOUSE^Q:433-516,H:700-727^92.86%ID^E:9e-09^RecName: Full=Hermansky-Pudlak syndrome 3 protein homolog;^Eukaryota; Metazoa; Chordata; Craniata; Vertebrata; Euteleostomi; Mammalia; Eutheria; Euarchontoglires; Glires; Rodentia; Sciurognathi; Muroidea; Muridae; Murinae; Mus; Mus	.	.	.	.	.	.	.	ENOG410XQDA^Hermansky-Pudlak syndrome 3	KEGG:mmu:12807	GO:0031084^cellular_component^BLOC-2 complex`GO:0005737^cellular_component^cytoplasm`GO:0006996^biological_process^organelle organization`GO:0043473^biological_process^pigmentation	.	.	.
TR39868|c0_g1	TR39868|c0_g1_i1	DNMBP_HUMAN^DNMBP_HUMAN^Q:239-3,H:922-1000^96.2%ID^E:2e-43^RecName: Full=Dynamin-binding protein;^Eukaryota; Metazoa; Chordata; Craniata; Vertebrata; Euteleostomi; Mammalia; Eutheria; Euarchontoglires; Primates; Haplorrhini; Catarrhini; Hominidae; Homo	.	.	.	.	.	.	.	ENOG410XT9S^guanine nucleotide exchange factor	KEGG:hsa:23268	GO:0030054^cellular_component^cell junction`GO:0005856^cellular_component^cytoskeleton`GO:0005795^cellular_component^Golgi stack`GO:0045202^cellular_component^synapse`GO:0005089^molecular_function^Rho guanyl-nucleotide exchange factor activity`GO:0035556^biological_process^intracellular signal transduction`GO:0035023^biological_process^regulation of Rho protein signal transduction	.	.	.
TR39900|c0_g1	TR39900|c0_g1_i1	QCR7_MOUSE^QCR7_MOUSE^Q:140-3,H:1-46^73.91%ID^E:6e-16^RecName: Full=Cytochrome b-c1 complex subunit 7;^Eukaryota; Metazoa; Chordata; Craniata; Vertebrata; Euteleostomi; Mammalia; Eutheria; Euarchontoglires; Glires; Rodentia; Sciurognathi; Muroidea; Muridae; Murinae; Mus; Mus	.	.	.	.	.	.	.	ENOG4111V1G^component of the ubiquinol-cytochrome c reductase complex (complex III or cytochrome b-c1 complex), which is part of the mitochondrial respiratory chain (By similarity)	.	GO:0005743^cellular_component^mitochondrial inner membrane`GO:0005750^cellular_component^mitochondrial respiratory chain complex III`GO:0005739^cellular_component^mitochondrion`GO:0006122^biological_process^mitochondrial electron transport, ubiquinol to cytochrome c	.	.	.
TR39907|c0_g2	TR39907|c0_g2_i1	CRCC2_HUMAN^CRCC2_HUMAN^Q:176-298,H:1-41^73.17%ID^E:2e-10^RecName: Full=Putative ciliary rootlet coiled-coil protein 2 {ECO:0000305};^Eukaryota; Metazoa; Chordata; Craniata; Vertebrata; Euteleostomi; Mammalia; Eutheria; Euarchontoglires; Primates; Haplorrhini; Catarrhini; Hominidae; Homo	.	.	.	.	.	.	.	ENOG410XPG3^Ciliary rootlet coiled-coil, rootletin	.	.	.	.	.
TR39937|c0_g1	TR39937|c0_g1_i1	UBE3B_HUMAN^UBE3B_HUMAN^Q:385-221,H:374-428^87.27%ID^E:9e-23^RecName: Full=Ubiquitin-protein ligase E3B;^Eukaryota; Metazoa; Chordata; Craniata; Vertebrata; Euteleostomi; Mammalia; Eutheria; Euarchontoglires; Primates; Haplorrhini; Catarrhini; Hominidae; Homo	.	TR39937|c0_g1_i1|m.608	111-629[+]	.	.	.	.	.	.	.	.	.	.
TR39959|c0_g1	TR39959|c0_g1_i1	CAV2_MOUSE^CAV2_MOUSE^Q:3-92,H:28-57^80%ID^E:5e-09^RecName: Full=Caveolin-2;^Eukaryota; Metazoa; Chordata; Craniata; Vertebrata; Euteleostomi; Mammalia; Eutheria; Euarchontoglires; Glires; Rodentia; Sciurognathi; Muroidea; Muridae; Murinae; Mus; Mus	.	.	.	.	.	.	.	ENOG4111STF^May act as a scaffolding protein within caveolar membranes. Interacts directly with G-protein alpha subunits and can functionally regulate their activity	.	GO:0002080^cellular_component^acrosomal membrane`GO:0005901^cellular_component^caveola`GO:0031410^cellular_component^cytoplasmic vesicle`GO:0031234^cellular_component^extrinsic component of cytoplasmic side of plasma membrane`GO:0005925^cellular_component^focal adhesion`GO:0000139^cellular_component^Golgi membrane`GO:0005887^cellular_component^integral component of plasma membrane`GO:0005622^cell…	.	.	.
TR39967|c0_g1	TR39967|c0_g1_i1	ZN808_HUMAN^ZN808_HUMAN^Q:175-5,H:416-472^49.12%ID^E:5e-10^RecName: Full=Zinc finger protein 808;^Eukaryota; Metazoa; Chordata; Craniata; Vertebrata; Euteleostomi; Mammalia; Eutheria; Euarchontoglires; Primates; Haplorrhini; Catarrhini; Hominidae; Homo`ZN808_HUMAN^ZN808_HUMAN^Q:172-11,H:333-386^46.3%ID^E:1e-07^RecName: Full=Zinc finger protein 808;^Eukaryota; Metazoa; Chordata; Craniata; Vertebra…	.	.	.	.	.	.	.	COG5048^Zinc finger protein	KEGG:hsa:388558	GO:0005634^cellular_component^nucleus`GO:0003677^molecular_function^DNA binding`GO:0046872^molecular_function^metal ion binding`GO:0003700^molecular_function^transcription factor activity, sequence-specific DNA binding`GO:0006355^biological_process^regulation of transcription, DNA-templated`GO:0006351^biological_process^transcription, DNA-templated	.	.	.
TR40005|c0_g1	TR40005|c0_g1_i1	NUP88_HUMAN^NUP88_HUMAN^Q:171-112,H:722-741^95%ID^E:5e-06^RecName: Full=Nuclear pore complex protein Nup88;^Eukaryota; Metazoa; Chordata; Craniata; Vertebrata; Euteleostomi; Mammalia; Eutheria; Euarchontoglires; Primates; Haplorrhini; Catarrhini; Hominidae; Homo	.	.	.	.	.	.	.	ENOG410YC30^Nucleoporin 88kDa	KEGG:hsa:4927`KO:K14318	GO:0005829^cellular_component^cytosol`GO:0005643^cellular_component^nuclear pore`GO:0005654^cellular_component^nucleoplasm`GO:0005215^molecular_function^transporter activity`GO:0005975^biological_process^carbohydrate metabolic process`GO:0044267^biological_process^cellular protein metabolic process`GO:0034605^biological_process^cellular response to heat`GO:0019221^biological_process^cytokine-medi…	.	.	.
TR40012|c0_g1	TR40012|c0_g1_i1	NTCP7_MOUSE^NTCP7_MOUSE^Q:353-138,H:61-132^95.83%ID^E:3e-40^RecName: Full=Sodium/bile acid cotransporter 7;^Eukaryota; Metazoa; Chordata; Craniata; Vertebrata; Euteleostomi; Mammalia; Eutheria; Euarchontoglires; Glires; Rodentia; Sciurognathi; Muroidea; Muridae; Murinae; Mus; Mus`NTCP7_MOUSE^NTCP7_MOUSE^Q:143-3,H:60-106^91.49%ID^E:3e-20^RecName: Full=Sodium/bile acid cotransporter 7;^Eukaryota; M…	.	TR40012|c0_g1_i1|m.610	1-351[+]	.	.	.	.	.	.	.	.	.	.
TR40012|c0_g1	TR40012|c0_g1_i1	NTCP7_MOUSE^NTCP7_MOUSE^Q:353-138,H:61-132^95.83%ID^E:3e-40^RecName: Full=Sodium/bile acid cotransporter 7;^Eukaryota; Metazoa; Chordata; Craniata; Vertebrata; Euteleostomi; Mammalia; Eutheria; Euarchontoglires; Glires; Rodentia; Sciurognathi; Muroidea; Muridae; Murinae; Mus; Mus`NTCP7_MOUSE^NTCP7_MOUSE^Q:143-3,H:60-106^91.49%ID^E:3e-20^RecName: Full=Sodium/bile acid cotransporter 7;^Eukaryota; M…	.	TR40012|c0_g1_i1|m.611	353-3[-]	.	.	.	.	.	.	.	.	.	.
TR40025|c0_g1	TR40025|c0_g1_i1	NEDD4_MOUSE^NEDD4_MOUSE^Q:258-350,H:41-71^61.29%ID^E:6e-06^RecName: Full=E3 ubiquitin-protein ligase NEDD4;^Eukaryota; Metazoa; Chordata; Craniata; Vertebrata; Euteleostomi; Mammalia; Eutheria; Euarchontoglires; Glires; Rodentia; Sciurognathi; Muroidea; Muridae; Murinae; Mus; Mus	.	.	.	.	.	.	.	COG5021^ubiquitin protein ligase	KEGG:mmu:17999`KO:K10591	GO:0005938^cellular_component^cell cortex`GO:0000785^cellular_component^chromatin`GO:0005737^cellular_component^cytoplasm`GO:0005829^cellular_component^cytosol`GO:0070062^cellular_component^extracellular exosome`GO:0005794^cellular_component^Golgi apparatus`GO:0016020^cellular_component^membrane`GO:0045121^cellular_component^membrane raft`GO:0005902^cellular_component^microvillus`GO:0048471^cellu…	.	.	.
TR40042|c0_g1	TR40042|c0_g1_i1	CNKR2_RAT^CNKR2_RAT^Q:79-321,H:1-81^98.77%ID^E:3e-48^RecName: Full=Connector enhancer of kinase suppressor of ras 2;^Eukaryota; Metazoa; Chordata; Craniata; Vertebrata; Euteleostomi; Mammalia; Eutheria; Euarchontoglires; Glires; Rodentia; Sciurognathi; Muroidea; Muridae; Murinae; Rattus	.	TR40042|c0_g1_i1|m.612	1-321[+]	.	.	.	.	.	.	.	.	.	.
TR40042|c0_g2	TR40042|c0_g2_i1	CNKR2_RAT^CNKR2_RAT^Q:61-240,H:22-81^98.33%ID^E:3e-34^RecName: Full=Connector enhancer of kinase suppressor of ras 2;^Eukaryota; Metazoa; Chordata; Craniata; Vertebrata; Euteleostomi; Mammalia; Eutheria; Euarchontoglires; Glires; Rodentia; Sciurognathi; Muroidea; Muridae; Murinae; Rattus	.	.	.	.	.	.	.	ENOG4110T89^connector enhancer of kinase suppressor of Ras 2	KEGG:rno:59322`KO:K17536	GO:0070062^cellular_component^extracellular exosome`GO:0005794^cellular_component^Golgi apparatus`GO:0043005^cellular_component^neuron projection`GO:0043025^cellular_component^neuronal cell body`GO:0097481^cellular_component^neuronal postsynaptic density`GO:0045211^cellular_component^postsynaptic membrane`GO:0042802^molecular_function^identical protein binding`GO:0009966^biological_process^regula…	.	.	.
TR40112|c0_g1	TR40112|c0_g1_i1	CCD86_MOUSE^CCD86_MOUSE^Q:622-506,H:388-426^100%ID^E:3e-08^RecName: Full=Coiled-coil domain-containing protein 86;^Eukaryota; Metazoa; Chordata; Craniata; Vertebrata; Euteleostomi; Mammalia; Eutheria; Euarchontoglires; Glires; Rodentia; Sciurognathi; Muroidea; Muridae; Murinae; Mus; Mus	.	.	.	.	.	.	.	ENOG41129IK^coiled-coil domain containing 86	KEGG:mmu:108673`KO:K14822	GO:0005730^cellular_component^nucleolus`GO:0005654^cellular_component^nucleoplasm`GO:0005634^cellular_component^nucleus`GO:0044822^molecular_function^poly(A) RNA binding	.	.	.
TR40112|c0_g2	TR40112|c0_g2_i1	CCD86_MOUSE^CCD86_MOUSE^Q:622-506,H:388-426^100%ID^E:3e-08^RecName: Full=Coiled-coil domain-containing protein 86;^Eukaryota; Metazoa; Chordata; Craniata; Vertebrata; Euteleostomi; Mammalia; Eutheria; Euarchontoglires; Glires; Rodentia; Sciurognathi; Muroidea; Muridae; Murinae; Mus; Mus	.	.	.	.	.	.	.	ENOG41129IK^coiled-coil domain containing 86	KEGG:mmu:108673`KO:K14822	GO:0005730^cellular_component^nucleolus`GO:0005654^cellular_component^nucleoplasm`GO:0005634^cellular_component^nucleus`GO:0044822^molecular_function^poly(A) RNA binding	.	.	.
TR40254|c0_g1	TR40254|c0_g1_i1	ATIF1_RAT^ATIF1_RAT^Q:141-1,H:56-102^82.98%ID^E:1e-06^RecName: Full=ATPase inhibitor, mitochondrial;^Eukaryota; Metazoa; Chordata; Craniata; Vertebrata; Euteleostomi; Mammalia; Eutheria; Euarchontoglires; Glires; Rodentia; Sciurognathi; Muroidea; Muridae; Murinae; Rattus	.	.	.	.	.	.	.	ENOG41127Z5^ATPase inhibitory factor 1	KEGG:rno:25392	GO:0009986^cellular_component^cell surface`GO:0005753^cellular_component^mitochondrial proton-transporting ATP synthase complex`GO:0005739^cellular_component^mitochondrion`GO:0043532^molecular_function^angiostatin binding`GO:0051117^molecular_function^ATPase binding`GO:0042030^molecular_function^ATPase inhibitor activity`GO:0005516^molecular_function^calmodulin binding`GO:0042803^molecular_functi…	.	.	.
TR40322|c0_g1	TR40322|c0_g1_i1	GBA2_MOUSE^GBA2_MOUSE^Q:230-123,H:554-589^94.44%ID^E:7e-16^RecName: Full=Non-lysosomal glucosylceramidase;^Eukaryota; Metazoa; Chordata; Craniata; Vertebrata; Euteleostomi; Mammalia; Eutheria; Euarchontoglires; Glires; Rodentia; Sciurognathi; Muroidea; Muridae; Murinae; Mus; Mus	.	.	.	.	.	.	.	COG4354^Non-lysosomal glucosylceramidase that catalyzes the conversion of glucosylceramide to free glucose and ceramide (By similarity)	KEGG:mmu:230101`KO:K17108	GO:0005789^cellular_component^endoplasmic reticulum membrane`GO:0000139^cellular_component^Golgi membrane`GO:0016021^cellular_component^integral component of membrane`GO:0008422^molecular_function^beta-glucosidase activity`GO:0004348^molecular_function^glucosylceramidase activity`GO:0008206^biological_process^bile acid metabolic process`GO:0021954^biological_process^central nervous system neuron …	.	.	.
TR40396|c0_g1	TR40396|c0_g1_i1	PDE1C_MOUSE^PDE1C_MOUSE^Q:3-788,H:438-662^70.68%ID^E:1e-64^RecName: Full=Calcium/calmodulin-dependent 3',5'-cyclic nucleotide phosphodiesterase 1C;^Eukaryota; Metazoa; Chordata; Craniata; Vertebrata; Euteleostomi; Mammalia; Eutheria; Euarchontoglires; Glires; Rodentia; Sciurognathi; Muroidea; Muridae; Murinae; Mus; Mus	.	TR40396|c0_g1_i1|m.616	3-647[+]	.	.	.	.	.	.	.	.	.	.
TR40432|c0_g1	TR40432|c0_g1_i1	LORF2_HUMAN^LORF2_HUMAN^Q:90-1,H:1088-1117^83.33%ID^E:6e-09^RecName: Full=LINE-1 retrotransposable element ORF2 protein;^Eukaryota; Metazoa; Chordata; Craniata; Vertebrata; Euteleostomi; Mammalia; Eutheria; Euarchontoglires; Primates; Haplorrhini; Catarrhini; Hominidae; Homo	.	.	.	.	.	.	.	ENOG410Y9TZ^NA	.	GO:0046872^molecular_function^metal ion binding`GO:0003964^molecular_function^RNA-directed DNA polymerase activity`GO:0009036^molecular_function^Type II site-specific deoxyribonuclease activity`GO:0006310^biological_process^DNA recombination`GO:0090305^biological_process^nucleic acid phosphodiester bond hydrolysis`GO:0032199^biological_process^reverse transcription involved in RNA-mediated transp…	.	.	.
TR40449|c0_g1	TR40449|c0_g1_i1	EM55_BOVIN^EM55_BOVIN^Q:253-68,H:342-409^45.59%ID^E:1e-06^RecName: Full=55 kDa erythrocyte membrane protein;^Eukaryota; Metazoa; Chordata; Craniata; Vertebrata; Euteleostomi; Mammalia; Eutheria; Laurasiatheria; Cetartiodactyla; Ruminantia; Pecora; Bovidae; Bovinae; Bos	.	.	.	.	.	.	.	COG0194^Essential for recycling GMP and indirectly, cGMP (By similarity)	KEGG:bta:510998	GO:0030863^cellular_component^cortical cytoskeleton`GO:0016020^cellular_component^membrane`GO:0032420^cellular_component^stereocilium`GO:0090022^biological_process^regulation of neutrophil chemotaxis	.	.	.
TR40456|c0_g1	TR40456|c0_g1_i1	INVS_MOUSE^INVS_MOUSE^Q:441-331,H:1026-1062^89.19%ID^E:4e-11^RecName: Full=Inversin;^Eukaryota; Metazoa; Chordata; Craniata; Vertebrata; Euteleostomi; Mammalia; Eutheria; Euarchontoglires; Glires; Rodentia; Sciurognathi; Muroidea; Muridae; Murinae; Mus; Mus	.	.	.	.	.	.	.	COG0666^Ankyrin Repeat	.	GO:0097546^cellular_component^ciliary base`GO:0097543^cellular_component^ciliary inversin compartment`GO:0016020^cellular_component^membrane`GO:0005874^cellular_component^microtubule`GO:0005634^cellular_component^nucleus`GO:0048471^cellular_component^perinuclear region of cytoplasm`GO:0005819^cellular_component^spindle`GO:0060971^biological_process^embryonic heart tube left/right pattern formatio…	.	.	.
TR40456|c0_g2	TR40456|c0_g2_i1	INVS_MOUSE^INVS_MOUSE^Q:450-331,H:1023-1062^90%ID^E:4e-14^RecName: Full=Inversin;^Eukaryota; Metazoa; Chordata; Craniata; Vertebrata; Euteleostomi; Mammalia; Eutheria; Euarchontoglires; Glires; Rodentia; Sciurognathi; Muroidea; Muridae; Murinae; Mus; Mus	.	.	.	.	.	.	.	COG0666^Ankyrin Repeat	.	GO:0097546^cellular_component^ciliary base`GO:0097543^cellular_component^ciliary inversin compartment`GO:0016020^cellular_component^membrane`GO:0005874^cellular_component^microtubule`GO:0005634^cellular_component^nucleus`GO:0048471^cellular_component^perinuclear region of cytoplasm`GO:0005819^cellular_component^spindle`GO:0060971^biological_process^embryonic heart tube left/right pattern formatio…	.	.	.
TR40514|c0_g1	TR40514|c0_g1_i1	POL_IPHA^POL_IPHA^Q:404-204,H:759-827^52.17%ID^E:3e-15^RecName: Full=Putative Pol polyprotein;^Viruses; Retro-transcribing viruses; Retroviridae; Intracisternal A-particles	.	.	.	.	.	.	.	.	.	GO:0003677^molecular_function^DNA binding`GO:0003887^molecular_function^DNA-directed DNA polymerase activity`GO:0003964^molecular_function^RNA-directed DNA polymerase activity`GO:0004523^molecular_function^RNA-DNA hybrid ribonuclease activity`GO:0008270^molecular_function^zinc ion binding`GO:0015074^biological_process^DNA integration`GO:0006310^biological_process^DNA recombination`GO:0075713^biol…	.	.	.
TR40529|c0_g1	TR40529|c0_g1_i1	LORF2_MOUSE^LORF2_MOUSE^Q:288-79,H:1185-1254^48.61%ID^E:3e-09^RecName: Full=LINE-1 retrotransposable element ORF2 protein;^Eukaryota; Metazoa; Chordata; Craniata; Vertebrata; Euteleostomi; Mammalia; Eutheria; Euarchontoglires; Glires; Rodentia; Sciurognathi; Muroidea; Muridae; Murinae; Mus; Mus	.	.	.	.	.	.	.	ENOG41120A8^NA	.	GO:0004519^molecular_function^endonuclease activity`GO:0046872^molecular_function^metal ion binding`GO:0003964^molecular_function^RNA-directed DNA polymerase activity`GO:0006310^biological_process^DNA recombination	.	.	.
TR40594|c0_g1	TR40594|c0_g1_i1	NEDD4_MOUSE^NEDD4_MOUSE^Q:19-105,H:43-71^62.07%ID^E:8e-06^RecName: Full=E3 ubiquitin-protein ligase NEDD4;^Eukaryota; Metazoa; Chordata; Craniata; Vertebrata; Euteleostomi; Mammalia; Eutheria; Euarchontoglires; Glires; Rodentia; Sciurognathi; Muroidea; Muridae; Murinae; Mus; Mus	.	.	.	.	.	.	.	COG5021^ubiquitin protein ligase	KEGG:mmu:17999`KO:K10591	GO:0005938^cellular_component^cell cortex`GO:0000785^cellular_component^chromatin`GO:0005737^cellular_component^cytoplasm`GO:0005829^cellular_component^cytosol`GO:0070062^cellular_component^extracellular exosome`GO:0005794^cellular_component^Golgi apparatus`GO:0016020^cellular_component^membrane`GO:0045121^cellular_component^membrane raft`GO:0005902^cellular_component^microvillus`GO:0048471^cellu…	.	.	.
TR40826|c0_g1	TR40826|c0_g1_i1	GPR82_MOUSE^GPR82_MOUSE^Q:3-581,H:111-304^88.66%ID^E:6e-110^RecName: Full=Probable G-protein coupled receptor 82;^Eukaryota; Metazoa; Chordata; Craniata; Vertebrata; Euteleostomi; Mammalia; Eutheria; Euarchontoglires; Glires; Rodentia; Sciurognathi; Muroidea; Muridae; Murinae; Mus; Mus	.	TR40826|c0_g1_i1|m.622	3-581[+]	.	.	.	.	.	.	.	.	.	.
TR40826|c0_g1	TR40826|c0_g1_i1	GPR82_MOUSE^GPR82_MOUSE^Q:3-581,H:111-304^88.66%ID^E:6e-110^RecName: Full=Probable G-protein coupled receptor 82;^Eukaryota; Metazoa; Chordata; Craniata; Vertebrata; Euteleostomi; Mammalia; Eutheria; Euarchontoglires; Glires; Rodentia; Sciurognathi; Muroidea; Muridae; Murinae; Mus; Mus	.	TR40826|c0_g1_i1|m.623	149-469[+]	.	.	.	.	.	.	.	.	.	.
TR40868|c0_g1	TR40868|c0_g1_i1	AGM1_MOUSE^AGM1_MOUSE^Q:487-374,H:377-414^86.84%ID^E:2e-11^RecName: Full=Phosphoacetylglucosamine mutase {ECO:0000305};^Eukaryota; Metazoa; Chordata; Craniata; Vertebrata; Euteleostomi; Mammalia; Eutheria; Euarchontoglires; Glires; Rodentia; Sciurognathi; Muroidea; Muridae; Murinae; Mus; Mus	.	.	.	.	.	.	.	COG1109^Catalyzes the conversion of glucosamine-6-phosphate to glucosamine-1-phosphate (By similarity)	KEGG:mmu:109785`KO:K01836	GO:0005829^cellular_component^cytosol`GO:0000287^molecular_function^magnesium ion binding`GO:0004610^molecular_function^phosphoacetylglucosamine mutase activity`GO:0004614^molecular_function^phosphoglucomutase activity`GO:0019255^biological_process^glucose 1-phosphate metabolic process`GO:0030097^biological_process^hemopoiesis`GO:0006487^biological_process^protein N-linked glycosylation`GO:000649…	.	.	.
TR40938|c0_g1	TR40938|c0_g1_i1	SHD_MOUSE^SHD_MOUSE^Q:1-189,H:263-325^95.24%ID^E:5e-35^RecName: Full=SH2 domain-containing adapter protein D;^Eukaryota; Metazoa; Chordata; Craniata; Vertebrata; Euteleostomi; Mammalia; Eutheria; Euarchontoglires; Glires; Rodentia; Sciurognathi; Muroidea; Muridae; Murinae; Mus; Mus	.	.	.	.	.	.	.	ENOG410XQJ2^Src homology 2 domain containing	KEGG:mmu:20420	.	.	.	.
TR41021|c0_g1	TR41021|c0_g1_i1	ARHGG_MOUSE^ARHGG_MOUSE^Q:122-18,H:634-668^91.43%ID^E:1e-12^RecName: Full=Rho guanine nucleotide exchange factor 16;^Eukaryota; Metazoa; Chordata; Craniata; Vertebrata; Euteleostomi; Mammalia; Eutheria; Euarchontoglires; Glires; Rodentia; Sciurognathi; Muroidea; Muridae; Murinae; Mus; Mus	.	TR41021|c0_g1_i1|m.624	1-306[+]	.	.	.	.	.	.	.	.	.	.
TR41044|c0_g1	TR41044|c0_g1_i1	KLF11_MOUSE^KLF11_MOUSE^Q:314-36,H:410-502^95.7%ID^E:6e-59^RecName: Full=Krueppel-like factor 11;^Eukaryota; Metazoa; Chordata; Craniata; Vertebrata; Euteleostomi; Mammalia; Eutheria; Euarchontoglires; Glires; Rodentia; Sciurognathi; Muroidea; Muridae; Murinae; Mus; Mus	.	TR41044|c0_g1_i1|m.625	335-33[-]	.	.	.	.	.	.	.	.	.	.
TR41246|c0_g1	TR41246|c0_g1_i1	DC1L1_RAT^DC1L1_RAT^Q:1-63,H:257-277^95.24%ID^E:2e-07^RecName: Full=Cytoplasmic dynein 1 light intermediate chain 1;^Eukaryota; Metazoa; Chordata; Craniata; Vertebrata; Euteleostomi; Mammalia; Eutheria; Euarchontoglires; Glires; Rodentia; Sciurognathi; Muroidea; Muridae; Murinae; Rattus	.	.	.	.	.	.	.	ENOG410XQS4^Dynein cytoplasmic 1 light intermediate chain	KEGG:rno:252902`KO:K10416	GO:0000777^cellular_component^condensed chromosome kinetochore`GO:0005868^cellular_component^cytoplasmic dynein complex`GO:0000776^cellular_component^kinetochore`GO:0005874^cellular_component^microtubule`GO:0000922^cellular_component^spindle pole`GO:0005524^molecular_function^ATP binding`GO:0003774^molecular_function^motor activity`GO:0051301^biological_process^cell division`GO:0007052^biological…	.	.	.
TR41339|c0_g1	TR41339|c0_g1_i1	POL_IPHA^POL_IPHA^Q:2-235,H:686-763^80.77%ID^E:2e-36^RecName: Full=Putative Pol polyprotein;^Viruses; Retro-transcribing viruses; Retroviridae; Intracisternal A-particles	.	.	.	.	.	.	.	.	.	GO:0003677^molecular_function^DNA binding`GO:0003887^molecular_function^DNA-directed DNA polymerase activity`GO:0003964^molecular_function^RNA-directed DNA polymerase activity`GO:0004523^molecular_function^RNA-DNA hybrid ribonuclease activity`GO:0008270^molecular_function^zinc ion binding`GO:0015074^biological_process^DNA integration`GO:0006310^biological_process^DNA recombination`GO:0075713^biol…	.	.	.
TR41433|c0_g2	TR41433|c0_g2_i1	ZN566_PANTR^ZN566_PANTR^Q:1-204,H:351-418^89.71%ID^E:4e-36^RecName: Full=Zinc finger protein 566;^Eukaryota; Metazoa; Chordata; Craniata; Vertebrata; Euteleostomi; Mammalia; Eutheria; Euarchontoglires; Primates; Haplorrhini; Catarrhini; Hominidae; Pan`ZN566_PANTR^ZN566_PANTR^Q:1-249,H:267-349^55.42%ID^E:2e-21^RecName: Full=Zinc finger protein 566;^Eukaryota; Metazoa; Chordata; Craniata; Vertebrat…	.	.	.	.	.	.	.	COG5048^Zinc finger protein	KEGG:ptr:455988`KO:K09228	GO:0005634^cellular_component^nucleus`GO:0003677^molecular_function^DNA binding`GO:0046872^molecular_function^metal ion binding`GO:0006355^biological_process^regulation of transcription, DNA-templated`GO:0006351^biological_process^transcription, DNA-templated	.	.	.
TR41450|c0_g1	TR41450|c0_g1_i1	NEDD4_MOUSE^NEDD4_MOUSE^Q:3-119,H:36-74^56.41%ID^E:1e-07^RecName: Full=E3 ubiquitin-protein ligase NEDD4;^Eukaryota; Metazoa; Chordata; Craniata; Vertebrata; Euteleostomi; Mammalia; Eutheria; Euarchontoglires; Glires; Rodentia; Sciurognathi; Muroidea; Muridae; Murinae; Mus; Mus	.	.	.	.	.	.	.	COG5021^ubiquitin protein ligase	KEGG:mmu:17999`KO:K10591	GO:0005938^cellular_component^cell cortex`GO:0000785^cellular_component^chromatin`GO:0005737^cellular_component^cytoplasm`GO:0005829^cellular_component^cytosol`GO:0070062^cellular_component^extracellular exosome`GO:0005794^cellular_component^Golgi apparatus`GO:0016020^cellular_component^membrane`GO:0045121^cellular_component^membrane raft`GO:0005902^cellular_component^microvillus`GO:0048471^cellu…	.	.	.
TR41574|c0_g1	TR41574|c0_g1_i1	ORML2_HUMAN^ORML2_HUMAN^Q:181-2,H:79-141^58.73%ID^E:1e-13^RecName: Full=ORM1-like protein 2;^Eukaryota; Metazoa; Chordata; Craniata; Vertebrata; Euteleostomi; Mammalia; Eutheria; Euarchontoglires; Primates; Haplorrhini; Catarrhini; Hominidae; Homo	.	.	.	.	.	.	.	COG5081^S. cerevisiae	KEGG:hsa:29095	GO:0005783^cellular_component^endoplasmic reticulum`GO:0005789^cellular_component^endoplasmic reticulum membrane`GO:0016021^cellular_component^integral component of membrane`GO:0006672^biological_process^ceramide metabolic process`GO:0090155^biological_process^negative regulation of sphingolipid biosynthetic process	.	.	.
TR41578|c0_g1	TR41578|c0_g1_i1	CIC_MOUSE^CIC_MOUSE^Q:277-2,H:1868-1929^64.13%ID^E:3e-21^RecName: Full=Protein capicua homolog;^Eukaryota; Metazoa; Chordata; Craniata; Vertebrata; Euteleostomi; Mammalia; Eutheria; Euarchontoglires; Glires; Rodentia; Sciurognathi; Muroidea; Muridae; Murinae; Mus; Mus	.	.	.	.	.	.	.	ENOG4111S7E^capicua homolog (Drosophila)	KEGG:mmu:71722	GO:0005634^cellular_component^nucleus`GO:0003682^molecular_function^chromatin binding`GO:0003677^molecular_function^DNA binding`GO:0048286^biological_process^lung alveolus development`GO:0000122^biological_process^negative regulation of transcription from RNA polymerase II promoter`GO:0006351^biological_process^transcription, DNA-templated	.	.	.
TR41699|c0_g1	TR41699|c0_g1_i1	KDM1B_HUMAN^KDM1B_HUMAN^Q:4-72,H:672-694^91.3%ID^E:6e-08^RecName: Full=Lysine-specific histone demethylase 1B;^Eukaryota; Metazoa; Chordata; Craniata; Vertebrata; Euteleostomi; Mammalia; Eutheria; Euarchontoglires; Primates; Haplorrhini; Catarrhini; Hominidae; Homo`KDM1B_HUMAN^KDM1B_HUMAN^Q:69-104,H:694-705^83.33%ID^E:6e-08^RecName: Full=Lysine-specific histone demethylase 1B;^Eukaryota; Metazoa;…	.	.	.	.	.	.	.	ENOG410XSNC^amine oxidase	KEGG:hsa:221656`KO:K19413	GO:0005654^cellular_component^nucleoplasm`GO:0005634^cellular_component^nucleus`GO:0003677^molecular_function^DNA binding`GO:0050660^molecular_function^flavin adenine dinucleotide binding`GO:0034648^molecular_function^histone demethylase activity (H3-dimethyl-K4 specific)`GO:0034649^molecular_function^histone demethylase activity (H3-monomethyl-K4 specific)`GO:0008270^molecular_function^zinc ion …	.	.	.
TR41872|c0_g1	TR41872|c0_g1_i1	COR2B_MOUSE^COR2B_MOUSE^Q:107-3,H:432-466^82.86%ID^E:4e-09^RecName: Full=Coronin-2B;^Eukaryota; Metazoa; Chordata; Craniata; Vertebrata; Euteleostomi; Mammalia; Eutheria; Euarchontoglires; Glires; Rodentia; Sciurognathi; Muroidea; Muridae; Murinae; Mus; Mus	.	.	.	.	.	.	.	ENOG410XQAD^Coronin, actin binding protein	KEGG:mmu:235431`KO:K13887	GO:0015629^cellular_component^actin cytoskeleton`GO:0005737^cellular_component^cytoplasm`GO:0016020^cellular_component^membrane`GO:0051015^molecular_function^actin filament binding`GO:0030036^biological_process^actin cytoskeleton organization	.	.	.
TR41872|c0_g2	TR41872|c0_g2_i1	COR2B_MOUSE^COR2B_MOUSE^Q:107-3,H:432-466^82.86%ID^E:4e-09^RecName: Full=Coronin-2B;^Eukaryota; Metazoa; Chordata; Craniata; Vertebrata; Euteleostomi; Mammalia; Eutheria; Euarchontoglires; Glires; Rodentia; Sciurognathi; Muroidea; Muridae; Murinae; Mus; Mus	.	.	.	.	.	.	.	ENOG410XQAD^Coronin, actin binding protein	KEGG:mmu:235431`KO:K13887	GO:0015629^cellular_component^actin cytoskeleton`GO:0005737^cellular_component^cytoplasm`GO:0016020^cellular_component^membrane`GO:0051015^molecular_function^actin filament binding`GO:0030036^biological_process^actin cytoskeleton organization	.	.	.
[truncated: 38,077 more rows]

## Sheet: TableS2_Uniprot_gene_annotation
Entry	Gene names (primary )	Protein names	Gene ontology (GO)
[truncated: 12,211 more rows]

## Sheet: TableS3_Transcript_GO_terms
Gene	Transcript
[truncated: 12,241 more rows]

## Sheet: TableS4_KEGG
KEGG pathway	No of Genes
ko01100 Metabolic pathways	319
[truncated: 368 more rows]

## Sheet: Table S5
transcript_id	Top_BLASTX_hit	logFC	logCPM	PValue	FDR
[truncated: 30,076 more rows]

[truncated: 2 more sheets: Table S6, Table S7_GO_Components]
